# Supplementary material for: Transformation of tenofovir into stable ProTide nanocrystals with long-acting pharmacokinetic profiles
Source: Nat Commun. 2021 Sep 16;12:5458. doi: 10.1038/s41467-021-25690-5 (PMC8445934; doi:10.1038/s41467-021-25690-5)
Supplement: Supplementary file 4 — Source Data [file 41467_2021_25690_MOESM4_ESM.xlsx]

## Sheet: Figure 1
Figure 1C
	TAF				M1TFV				M2TFV
octanol	5.11911	4.58889	missing		28.525	32.6159	27.7656	27.955	21.3586	22.8234	15.5581	23.6639
water	6.16065	4.88222			0.000276447	0.000388608			0.012507	0.0128019
Figure 1D
cm-1	TFV		M1TFV		M2TFV		Docosanol
4000	97.58	397.58	98.21	198.21	97.09		97.48	297.48
3998	97.57	397.57	98.21	198.21	97.09		97.48	297.48
3996	97.57	397.57	98.21	198.21	97.09		97.48	297.48
3994	97.56	397.56	98.21	198.21	97.09		97.48	297.48
3992	97.55	397.55	98.21	198.21	97.09		97.48	297.48
3990	97.54	397.54	98.21	198.21	97.09		97.48	297.48
3988	97.54	397.54	98.21	198.21	97.09		97.47	297.47
3986	97.53	397.53	98.21	198.21	97.09		97.47	297.47
3984	97.53	397.53	98.21	198.21	97.09		97.46	297.46
3982	97.53	397.53	98.21	198.21	97.1		97.46	297.46
3980	97.54	397.54	98.21	198.21	97.1		97.46	297.46
3978	97.54	397.54	98.22	198.22	97.1		97.47	297.47
3976	97.55	397.55	98.22	198.22	97.1		97.47	297.47
3974	97.56	397.56	98.23	198.23	97.11		97.48	297.48
3972	97.57	397.57	98.23	198.23	97.11		97.49	297.49
3970	97.57	397.57	98.23	198.23	97.11		97.49	297.49
3968	97.58	397.58	98.23	198.23	97.12		97.49	297.49
3966	97.58	397.58	98.23	198.23	97.12		97.49	297.49
3964	97.59	397.59	98.24	198.24	97.12		97.49	297.49
3962	97.59	397.59	98.24	198.24	97.12		97.49	297.49
3960	97.59	397.59	98.24	198.24	97.12		97.49	297.49
3958	97.59	397.59	98.24	198.24	97.13		97.49	297.49
3956	97.6	397.6	98.24	198.24	97.13		97.49	297.49
3954	97.6	397.6	98.24	198.24	97.13		97.49	297.49
3952	97.6	397.6	98.24	198.24	97.13		97.49	297.49
3950	97.6	397.6	98.24	198.24	97.13		97.49	297.49
3948	97.61	397.61	98.24	198.24	97.13		97.49	297.49
3946	97.61	397.61	98.24	198.24	97.13		97.49	297.49
3944	97.62	397.62	98.24	198.24	97.14		97.49	297.49
3942	97.62	397.62	98.24	198.24	97.14		97.49	297.49
3940	97.62	397.62	98.24	198.24	97.14		97.49	297.49
3938	97.63	397.63	98.24	198.24	97.14		97.48	297.48
3936	97.63	397.63	98.24	198.24	97.14		97.48	297.48
3934	97.63	397.63	98.24	198.24	97.14		97.48	297.48
3932	97.63	397.63	98.24	198.24	97.14		97.47	297.47
3930	97.63	397.63	98.24	198.24	97.14		97.47	297.47
3928	97.63	397.63	98.23	198.23	97.14		97.47	297.47
3926	97.63	397.63	98.23	198.23	97.14		97.47	297.47
3924	97.64	397.64	98.23	198.23	97.14		97.47	297.47
3922	97.64	397.64	98.24	198.24	97.14		97.47	297.47
3920	97.64	397.64	98.24	198.24	97.14		97.46	297.46
3918	97.64	397.64	98.24	198.24	97.14		97.46	297.46
3916	97.65	397.65	98.24	198.24	97.14		97.45	297.45
3914	97.65	397.65	98.24	198.24	97.15		97.45	297.45
3912	97.65	397.65	98.24	198.24	97.15		97.46	297.46
3910	97.65	397.65	98.24	198.24	97.15		97.46	297.46
3908	97.65	397.65	98.24	198.24	97.15		97.46	297.46
3906	97.65	397.65	98.24	198.24	97.16		97.46	297.46
3904	97.65	397.65	98.24	198.24	97.16		97.46	297.46
3902	97.66	397.66	98.25	198.25	97.16		97.46	297.46
3900	97.66	397.66	98.25	198.25	97.16		97.46	297.46
3898	97.66	397.66	98.25	198.25	97.16		97.46	297.46
3896	97.66	397.66	98.24	198.24	97.16		97.47	297.47
3894	97.66	397.66	98.25	198.25	97.16		97.47	297.47
3892	97.67	397.67	98.25	198.25	97.16		97.47	297.47
3890	97.67	397.67	98.25	198.25	97.16		97.47	297.47
3888	97.67	397.67	98.25	198.25	97.16		97.48	297.48
3886	97.67	397.67	98.25	198.25	97.17		97.48	297.48
3884	97.67	397.67	98.25	198.25	97.17		97.48	297.48
3882	97.67	397.67	98.25	198.25	97.17		97.49	297.49
3880	97.67	397.67	98.26	198.26	97.17		97.49	297.49
3878	97.68	397.68	98.26	198.26	97.17		97.48	297.48
3876	97.68	397.68	98.26	198.26	97.18		97.48	297.48
3874	97.68	397.68	98.26	198.26	97.18		97.48	297.48
3872	97.68	397.68	98.27	198.27	97.18		97.48	297.48
3870	97.69	397.69	98.27	198.27	97.18		97.48	297.48
3868	97.69	397.69	98.27	198.27	97.18		97.49	297.49
3866	97.69	397.69	98.27	198.27	97.19		97.5	297.5
3864	97.69	397.69	98.27	198.27	97.19		97.51	297.51
3862	97.69	397.69	98.27	198.27	97.19		97.52	297.52
3860	97.69	397.69	98.27	198.27	97.19		97.52	297.52
3858	97.69	397.69	98.27	198.27	97.19		97.52	297.52
3856	97.69	397.69	98.27	198.27	97.19		97.52	297.52
3854	97.69	397.69	98.27	198.27	97.19		97.51	297.51
3852	97.69	397.69	98.27	198.27	97.19		97.51	297.51
3850	97.69	397.69	98.26	198.26	97.19		97.51	297.51
3848	97.69	397.69	98.26	198.26	97.19		97.5	297.5
3846	97.69	397.69	98.26	198.26	97.19		97.5	297.5
3844	97.69	397.69	98.26	198.26	97.19		97.5	297.5
3842	97.69	397.69	98.26	198.26	97.19		97.5	297.5
3840	97.69	397.69	98.26	198.26	97.19		97.51	297.51
3838	97.69	397.69	98.26	198.26	97.19		97.52	297.52
3836	97.69	397.69	98.26	198.26	97.19		97.52	297.52
3834	97.69	397.69	98.27	198.27	97.2		97.53	297.53
3832	97.69	397.69	98.27	198.27	97.2		97.53	297.53
3830	97.69	397.69	98.27	198.27	97.2		97.53	297.53
3828	97.69	397.69	98.26	198.26	97.2		97.53	297.53
3826	97.69	397.69	98.26	198.26	97.2		97.53	297.53
3824	97.69	397.69	98.27	198.27	97.2		97.52	297.52
3822	97.69	397.69	98.27	198.27	97.2		97.52	297.52
3820	97.69	397.69	98.26	198.26	97.2		97.51	297.51
3818	97.69	397.69	98.26	198.26	97.2		97.5	297.5
3816	97.69	397.69	98.26	198.26	97.2		97.5	297.5
3814	97.69	397.69	98.26	198.26	97.2		97.5	297.5
3812	97.69	397.69	98.26	198.26	97.2		97.51	297.51
3810	97.7	397.7	98.26	198.26	97.2		97.52	297.52
3808	97.7	397.7	98.26	198.26	97.21		97.52	297.52
3806	97.7	397.7	98.27	198.27	97.21		97.53	297.53
3804	97.7	397.7	98.27	198.27	97.21		97.54	297.54
3802	97.7	397.7	98.27	198.27	97.21		97.55	297.55
3800	97.7	397.7	98.27	198.27	97.22		97.56	297.56
3798	97.7	397.7	98.27	198.27	97.22		97.56	297.56
3796	97.7	397.7	98.28	198.28	97.22		97.56	297.56
3794	97.71	397.71	98.28	198.28	97.22		97.55	297.55
3792	97.71	397.71	98.28	198.28	97.22		97.55	297.55
3790	97.71	397.71	98.28	198.28	97.22		97.56	297.56
3788	97.71	397.71	98.28	198.28	97.23		97.56	297.56
3786	97.71	397.71	98.28	198.28	97.23		97.56	297.56
3784	97.71	397.71	98.28	198.28	97.23		97.57	297.57
3782	97.71	397.71	98.28	198.28	97.23		97.57	297.57
3780	97.71	397.71	98.28	198.28	97.23		97.58	297.58
3778	97.71	397.71	98.28	198.28	97.23		97.58	297.58
3776	97.72	397.72	98.28	198.28	97.24		97.59	297.59
3774	97.72	397.72	98.28	198.28	97.24		97.59	297.59
3772	97.72	397.72	98.28	198.28	97.24		97.59	297.59
3770	97.72	397.72	98.28	198.28	97.24		97.59	297.59
3768	97.71	397.71	98.28	198.28	97.24		97.58	297.58
3766	97.71	397.71	98.28	198.28	97.25		97.58	297.58
3764	97.71	397.71	98.28	198.28	97.25		97.58	297.58
3762	97.71	397.71	98.28	198.28	97.25		97.58	297.58
3760	97.72	397.72	98.28	198.28	97.25		97.58	297.58
3758	97.72	397.72	98.28	198.28	97.25		97.58	297.58
3756	97.73	397.73	98.28	198.28	97.25		97.59	297.59
3754	97.73	397.73	98.28	198.28	97.25		97.59	297.59
3752	97.73	397.73	98.27	198.27	97.25		97.59	297.59
3750	97.74	397.74	98.28	198.28	97.25		97.59	297.59
3748	97.74	397.74	98.28	198.28	97.26		97.59	297.59
3746	97.74	397.74	98.28	198.28	97.26		97.59	297.59
3744	97.74	397.74	98.29	198.29	97.26		97.59	297.59
3742	97.75	397.75	98.29	198.29	97.27		97.58	297.58
3740	97.75	397.75	98.28	198.28	97.27		97.58	297.58
3738	97.75	397.75	98.28	198.28	97.27		97.56	297.56
3736	97.75	397.75	98.28	198.28	97.27		97.56	297.56
3734	97.74	397.74	98.28	198.28	97.27		97.55	297.55
3732	97.74	397.74	98.28	198.28	97.27		97.56	297.56
3730	97.74	397.74	98.28	198.28	97.27		97.56	297.56
3728	97.74	397.74	98.28	198.28	97.27		97.57	297.57
3726	97.74	397.74	98.28	198.28	97.28		97.57	297.57
3724	97.74	397.74	98.29	198.29	97.28		97.58	297.58
3722	97.75	397.75	98.3	198.3	97.29		97.59	297.59
3720	97.75	397.75	98.3	198.3	97.3		97.6	297.6
3718	97.76	397.76	98.31	198.31	97.31		97.61	297.61
3716	97.77	397.77	98.31	198.31	97.31		97.61	297.61
3714	97.77	397.77	98.32	198.32	97.32		97.61	297.61
3712	97.77	397.77	98.31	198.31	97.31		97.6	297.6
3710	97.78	397.78	98.31	198.31	97.3		97.6	297.6
3708	97.78	397.78	98.3	198.3	97.3		97.59	297.59
3706	97.78	397.78	98.31	198.31	97.3		97.59	297.59
3704	97.78	397.78	98.31	198.31	97.3		97.6	297.6
3702	97.78	397.78	98.31	198.31	97.31		97.6	297.6
3700	97.78	397.78	98.32	198.32	97.32		97.61	297.61
3698	97.78	397.78	98.32	198.32	97.33		97.61	297.61
3696	97.79	397.79	98.32	198.32	97.33		97.61	297.61
3694	97.79	397.79	98.32	198.32	97.33		97.6	297.6
3692	97.8	397.8	98.32	198.32	97.33		97.6	297.6
3690	97.8	397.8	98.32	198.32	97.33		97.6	297.6
3688	97.81	397.81	98.32	198.32	97.33		97.6	297.6
3686	97.81	397.81	98.32	198.32	97.32		97.6	297.6
3684	97.81	397.81	98.31	198.31	97.32		97.6	297.6
3682	97.81	397.81	98.3	198.3	97.32		97.59	297.59
3680	97.81	397.81	98.29	198.29	97.32		97.58	297.58
3678	97.81	397.81	98.28	198.28	97.31		97.56	297.56
3676	97.81	397.81	98.27	198.27	97.3		97.54	297.54
3674	97.81	397.81	98.25	198.25	97.29		97.53	297.53
3672	97.81	397.81	98.24	198.24	97.28		97.51	297.51
3670	97.81	397.81	98.23	198.23	97.28		97.5	297.5
3668	97.81	397.81	98.22	198.22	97.27		97.5	297.5
3666	97.81	397.81	98.21	198.21	97.27		97.5	297.5
3664	97.81	397.81	98.2	198.2	97.27		97.49	297.49
3662	97.81	397.81	98.19	198.19	97.26		97.49	297.49
3660	97.81	397.81	98.17	198.17	97.26		97.48	297.48
3658	97.81	397.81	98.16	198.16	97.26		97.47	297.47
3656	97.81	397.81	98.15	198.15	97.26		97.46	297.46
3654	97.8	397.8	98.14	198.14	97.26		97.46	297.46
3652	97.8	397.8	98.13	198.13	97.25		97.46	297.46
3650	97.79	397.79	98.13	198.13	97.25		97.46	297.46
3648	97.79	397.79	98.12	198.12	97.25		97.47	297.47
3646	97.78	397.78	98.11	198.11	97.25		97.47	297.47
3644	97.78	397.78	98.1	198.1	97.25		97.48	297.48
3642	97.77	397.77	98.1	198.1	97.26		97.48	297.48
3640	97.77	397.77	98.09	198.09	97.26		97.49	297.49
3638	97.76	397.76	98.08	198.08	97.26		97.5	297.5
3636	97.75	397.75	98.07	198.07	97.26		97.51	297.51
3634	97.75	397.75	98.06	198.06	97.27		97.53	297.53
3632	97.74	397.74	98.06	198.06	97.28		97.55	297.55
3630	97.73	397.73	98.05	198.05	97.28		97.56	297.56
3628	97.72	397.72	98.04	198.04	97.28		97.56	297.56
3626	97.71	397.71	98.03	198.03	97.28		97.57	297.57
3624	97.7	397.7	98.03	198.03	97.28		97.57	297.57
3622	97.69	397.69	98.02	198.02	97.29		97.57	297.57
3620	97.68	397.68	98.02	198.02	97.29		97.58	297.58
3618	97.68	397.68	98.01	198.01	97.29		97.58	297.58
3616	97.67	397.67	98	198	97.29		97.58	297.58
3614	97.66	397.66	97.99	197.99	97.29		97.57	297.57
3612	97.65	397.65	97.97	197.97	97.29		97.55	297.55
3610	97.64	397.64	97.96	197.96	97.28		97.53	297.53
3608	97.63	397.63	97.94	197.94	97.27		97.52	297.52
3606	97.62	397.62	97.92	197.92	97.25		97.51	297.51
3604	97.61	397.61	97.91	197.91	97.25		97.51	297.51
3602	97.59	397.59	97.9	197.9	97.25		97.53	297.53
3600	97.58	397.58	97.89	197.89	97.25		97.56	297.56
3598	97.56	397.56	97.89	197.89	97.26		97.59	297.59
3596	97.55	397.55	97.88	197.88	97.27		97.61	297.61
3594	97.54	397.54	97.88	197.88	97.27		97.63	297.63
3592	97.53	397.53	97.88	197.88	97.28		97.65	297.65
3590	97.52	397.52	97.87	197.87	97.28		97.66	297.66
3588	97.51	397.51	97.87	197.87	97.28		97.67	297.67
3586	97.5	397.5	97.86	197.86	97.29		97.68	297.68
3584	97.48	397.48	97.85	197.85	97.29		97.69	297.69
3582	97.47	397.47	97.84	197.84	97.29		97.7	297.7
3580	97.45	397.45	97.83	197.83	97.29		97.7	297.7
3578	97.44	397.44	97.81	197.81	97.28		97.7	297.7
3576	97.42	397.42	97.8	197.8	97.28		97.7	297.7
3574	97.4	397.4	97.78	197.78	97.27		97.69	297.69
3572	97.38	397.38	97.77	197.77	97.27		97.68	297.68
3570	97.36	397.36	97.76	197.76	97.26		97.68	297.68
3568	97.34	397.34	97.74	197.74	97.26		97.68	297.68
3566	97.32	397.32	97.73	197.73	97.25		97.67	297.67
3564	97.31	397.31	97.72	197.72	97.25		97.67	297.67
3562	97.29	397.29	97.7	197.7	97.25		97.67	297.67
3560	97.27	397.27	97.69	197.69	97.25		97.67	297.67
3558	97.25	397.25	97.68	197.68	97.24		97.66	297.66
3556	97.23	397.23	97.67	197.67	97.24		97.66	297.66
3554	97.21	397.21	97.66	197.66	97.23		97.65	297.65
3552	97.19	397.19	97.64	197.64	97.23		97.65	297.65
3550	97.17	397.17	97.63	197.63	97.22		97.64	297.64
3548	97.15	397.15	97.61	197.61	97.22		97.63	297.63
3546	97.13	397.13	97.59	197.59	97.21		97.63	297.63
3544	97.11	397.11	97.58	197.58	97.21		97.62	297.62
3542	97.08	397.08	97.56	197.56	97.2		97.61	297.61
3540	97.06	397.06	97.54	197.54	97.19		97.6	297.6
3538	97.03	397.03	97.52	197.52	97.18		97.58	297.58
3536	97	397	97.51	197.51	97.17		97.57	297.57
3534	96.97	396.97	97.49	197.49	97.16		97.56	297.56
3532	96.95	396.95	97.47	197.47	97.15		97.55	297.55
3530	96.93	396.93	97.46	197.46	97.14		97.54	297.54
3528	96.91	396.91	97.44	197.44	97.14		97.53	297.53
3526	96.89	396.89	97.42	197.42	97.13		97.52	297.52
3524	96.86	396.86	97.4	197.4	97.11		97.5	297.5
3522	96.83	396.83	97.37	197.37	97.1		97.48	297.48
3520	96.8	396.8	97.35	197.35	97.08		97.47	297.47
3518	96.78	396.78	97.33	197.33	97.06		97.45	297.45
3516	96.75	396.75	97.3	197.3	97.04		97.44	297.44
3514	96.72	396.72	97.27	197.27	97.02		97.42	297.42
3512	96.69	396.69	97.24	197.24	96.99		97.41	297.41
3510	96.65	396.65	97.21	197.21	96.96		97.39	297.39
3508	96.62	396.62	97.18	197.18	96.94		97.37	297.37
3506	96.59	396.59	97.14	197.14	96.91		97.35	297.35
3504	96.56	396.56	97.11	197.11	96.88		97.34	297.34
3502	96.53	396.53	97.07	197.07	96.86		97.32	297.32
3500	96.5	396.5	97.03	197.03	96.83		97.3	297.3
3498	96.46	396.46	96.98	196.98	96.79		97.28	297.28
3496	96.42	396.42	96.93	196.93	96.75		97.26	297.26
3494	96.38	396.38	96.88	196.88	96.71		97.23	297.23
3492	96.34	396.34	96.82	196.82	96.67		97.21	297.21
3490	96.3	396.3	96.77	196.77	96.63		97.18	297.18
3488	96.26	396.26	96.72	196.72	96.59		97.16	297.16
3486	96.21	396.21	96.67	196.67	96.55		97.13	297.13
3484	96.17	396.17	96.61	196.61	96.51		97.1	297.1
3482	96.12	396.12	96.56	196.56	96.47		97.07	297.07
3480	96.08	396.08	96.51	196.51	96.43		97.04	297.04
3478	96.03	396.03	96.46	196.46	96.39		97.01	297.01
3476	95.97	395.97	96.41	196.41	96.35		96.97	296.97
3474	95.92	395.92	96.37	196.37	96.32		96.94	296.94
3472	95.88	395.88	96.34	196.34	96.29		96.91	296.91
3470	95.83	395.83	96.31	196.31	96.27		96.87	296.87
3468	95.77	395.77	96.28	196.28	96.24		96.84	296.84
3466	95.71	395.71	96.25	196.25	96.22		96.8	296.8
3464	95.65	395.65	96.21	196.21	96.19		96.76	296.76
3462	95.58	395.58	96.18	196.18	96.16		96.72	296.72
3460	95.52	395.52	96.15	196.15	96.14		96.68	296.68
3458	95.46	395.46	96.13	196.13	96.12		96.64	296.64
3456	95.39	395.39	96.11	196.11	96.1		96.6	296.6
3454	95.32	395.32	96.09	196.09	96.09		96.56	296.56
3452	95.25	395.25	96.08	196.08	96.08		96.52	296.52
3450	95.18	395.18	96.07	196.07	96.07		96.48	296.48
3448	95.11	395.11	96.06	196.06	96.07		96.44	296.44
3446	95.04	395.04	96.06	196.06	96.06		96.4	296.4
3444	94.97	394.97	96.05	196.05	96.06		96.36	296.36
3442	94.9	394.9	96.05	196.05	96.06		96.32	296.32
3440	94.83	394.83	96.05	196.05	96.06		96.28	296.28
3438	94.76	394.76	96.05	196.05	96.06		96.23	296.23
3436	94.69	394.69	96.04	196.04	96.06		96.19	296.19
3434	94.61	394.61	96.03	196.03	96.06		96.14	296.14
3432	94.52	394.52	96.02	196.02	96.06		96.09	296.09
3430	94.43	394.43	96.01	196.01	96.05		96.04	296.04
3428	94.35	394.35	95.99	195.99	96.04		95.98	295.98
3426	94.26	394.26	95.98	195.98	96.03		95.93	295.93
3424	94.17	394.17	95.96	195.96	96.02		95.86	295.86
3422	94.09	394.09	95.94	195.94	96		95.8	295.8
3420	94.01	394.01	95.92	195.92	95.99		95.73	295.73
3418	93.94	393.94	95.9	195.9	95.98		95.67	295.67
3416	93.87	393.87	95.88	195.88	95.96		95.59	295.59
3414	93.8	393.8	95.85	195.85	95.94		95.52	295.52
3412	93.73	393.73	95.82	195.82	95.92		95.43	295.43
3410	93.66	393.66	95.78	195.78	95.9		95.34	295.34
3408	93.59	393.59	95.75	195.75	95.87		95.25	295.25
3406	93.53	393.53	95.72	195.72	95.84		95.15	295.15
3404	93.48	393.48	95.68	195.68	95.81		95.04	295.04
3402	93.43	393.43	95.65	195.65	95.78		94.93	294.93
3400	93.38	393.38	95.61	195.61	95.75		94.81	294.81
3398	93.31	393.31	95.57	195.57	95.72		94.69	294.69
3396	93.26	393.26	95.53	195.53	95.68		94.56	294.56
3394	93.22	393.22	95.5	195.5	95.65		94.43	294.43
3392	93.18	393.18	95.46	195.46	95.62		94.29	294.29
3390	93.15	393.15	95.42	195.42	95.58		94.14	294.14
3388	93.11	393.11	95.39	195.39	95.54		93.98	293.98
3386	93.09	393.09	95.35	195.35	95.5		93.82	293.82
3384	93.08	393.08	95.32	195.32	95.46		93.65	293.65
3382	93.09	393.09	95.28	195.28	95.42		93.47	293.47
3380	93.11	393.11	95.25	195.25	95.38		93.29	293.29
3378	93.13	393.13	95.22	195.22	95.34		93.1	293.1
3376	93.16	393.16	95.18	195.18	95.3		92.91	292.91
3374	93.18	393.18	95.15	195.15	95.26		92.71	292.71
3372	93.22	393.22	95.12	195.12	95.22		92.5	292.5
3370	93.25	393.25	95.09	195.09	95.18		92.29	292.29
3368	93.27	393.27	95.05	195.05	95.14		92.08	292.08
3366	93.28	393.28	95.02	195.02	95.1		91.86	291.86
3364	93.29	393.29	94.98	194.98	95.06		91.65	291.65
3362	93.29	393.29	94.94	194.94	95.01		91.43	291.43
3360	93.3	393.3	94.9	194.9	94.97		91.2	291.2
3358	93.32	393.32	94.86	194.86	94.92		90.97	290.97
3356	93.33	393.33	94.82	194.82	94.88		90.74	290.74
3354	93.35	393.35	94.79	194.79	94.83		90.5	290.5
3352	93.37	393.37	94.75	194.75	94.79		90.25	290.25
3350	93.39	393.39	94.71	194.71	94.74		90	290
3348	93.39	393.39	94.67	194.67	94.69		89.75	289.75
3346	93.4	393.4	94.63	194.63	94.63		89.49	289.49
3344	93.41	393.41	94.58	194.58	94.58		89.23	289.23
3342	93.42	393.42	94.53	194.53	94.53		88.97	288.97
3340	93.42	393.42	94.49	194.49	94.47		88.72	288.72
3338	93.42	393.42	94.44	194.44	94.42		88.48	288.48
3336	93.42	393.42	94.39	194.39	94.36		88.27	288.27
3334	93.41	393.41	94.34	194.34	94.31		88.09	288.09
3332	93.4	393.4	94.29	194.29	94.26		87.94	287.94
3330	93.4	393.4	94.26	194.26	94.21		87.83	287.83
3328	93.4	393.4	94.23	194.23	94.18		87.77	287.77
3326	93.4	393.4	94.2	194.2	94.15		87.75	287.75
3324	93.4	393.4	94.18	194.18	94.13		87.77	287.77
3322	93.39	393.39	94.17	194.17	94.11		87.84	287.84
3320	93.38	393.38	94.16	194.16	94.1		87.95	287.95
3318	93.37	393.37	94.15	194.15	94.1		88.08	288.08
3316	93.36	393.36	94.15	194.15	94.11		88.24	288.24
3314	93.36	393.36	94.16	194.16	94.13		88.41	288.41
3312	93.36	393.36	94.18	194.18	94.15		88.59	288.59
3310	93.36	393.36	94.2	194.2	94.19		88.76	288.76
3308	93.36	393.36	94.23	194.23	94.23		88.93	288.93
3306	93.34	393.34	94.25	194.25	94.26		89.09	289.09
3304	93.31	393.31	94.27	194.27	94.3		89.25	289.25
3302	93.28	393.28	94.28	194.28	94.33		89.41	289.41
3300	93.25	393.25	94.3	194.3	94.37		89.54	289.54
3298	93.21	393.21	94.34	194.34	94.41		89.67	289.67
3296	93.18	393.18	94.37	194.37	94.47		89.78	289.78
3294	93.15	393.15	94.4	194.4	94.51		89.89	289.89
3292	93.1	393.1	94.42	194.42	94.55		89.99	289.99
3290	93.05	393.05	94.44	194.44	94.58		90.08	290.08
3288	92.99	392.99	94.45	194.45	94.61		90.17	290.17
3286	92.93	392.93	94.46	194.46	94.63		90.26	290.26
3284	92.86	392.86	94.46	194.46	94.66		90.34	290.34
3282	92.8	392.8	94.46	194.46	94.68		90.42	290.42
3280	92.73	392.73	94.46	194.46	94.69		90.49	290.49
3278	92.66	392.66	94.46	194.46	94.7		90.55	290.55
3276	92.59	392.59	94.46	194.46	94.7		90.61	290.61
3274	92.51	392.51	94.45	194.45	94.71		90.67	290.67
3272	92.43	392.43	94.43	194.43	94.7		90.72	290.72
3270	92.34	392.34	94.41	194.41	94.69		90.77	290.77
3268	92.25	392.25	94.38	194.38	94.67		90.82	290.82
3266	92.16	392.16	94.34	194.34	94.65		90.86	290.86
3264	92.07	392.07	94.32	194.32	94.63		90.89	290.89
3262	91.98	391.98	94.29	194.29	94.62		90.91	290.91
3260	91.91	391.91	94.27	194.27	94.61		90.93	290.93
3258	91.84	391.84	94.25	194.25	94.61		90.93	290.93
3256	91.76	391.76	94.22	194.22	94.61		90.94	290.94
3254	91.69	391.69	94.2	194.2	94.61		90.93	290.93
3252	91.6	391.6	94.17	194.17	94.61		90.92	290.92
3250	91.51	391.51	94.14	194.14	94.61		90.9	290.9
3248	91.41	391.41	94.1	194.1	94.61		90.88	290.88
3246	91.29	391.29	94.06	194.06	94.6		90.86	290.86
3244	91.16	391.16	94.02	194.02	94.6		90.84	290.84
3242	91.02	391.02	93.97	193.97	94.59		90.81	290.81
3240	90.88	390.88	93.92	193.92	94.58		90.79	290.79
3238	90.74	390.74	93.87	193.87	94.56		90.76	290.76
3236	90.6	390.6	93.82	193.82	94.54		90.74	290.74
3234	90.46	390.46	93.76	193.76	94.52		90.73	290.73
3232	90.31	390.31	93.7	193.7	94.48		90.72	290.72
3230	90.17	390.17	93.62	193.62	94.44		90.73	290.73
3228	90.03	390.03	93.55	193.55	94.39		90.74	290.74
3226	89.9	389.9	93.47	193.47	94.34		90.77	290.77
3224	89.79	389.79	93.4	193.4	94.28		90.8	290.8
3222	89.7	389.7	93.32	193.32	94.22		90.85	290.85
3220	89.62	389.62	93.24	193.24	94.15		90.9	290.9
3218	89.57	389.57	93.16	193.16	94.09		90.97	290.97
3216	89.53	389.53	93.08	193.08	94.01		91.04	291.04
3214	89.51	389.51	93.01	193.01	93.94		91.12	291.12
3212	89.51	389.51	92.94	192.94	93.87		91.21	291.21
3210	89.52	389.52	92.87	192.87	93.81		91.31	291.31
3208	89.56	389.56	92.81	192.81	93.74		91.42	291.42
3206	89.61	389.61	92.75	192.75	93.67		91.52	291.52
3204	89.69	389.69	92.7	192.7	93.6		91.64	291.64
3202	89.78	389.78	92.65	192.65	93.54		91.76	291.76
3200	89.89	389.89	92.61	192.61	93.48		91.88	291.88
3198	90.01	390.01	92.56	192.56	93.42		92	292
3196	90.14	390.14	92.52	192.52	93.37		92.13	292.13
3194	90.27	390.27	92.48	192.48	93.32		92.26	292.26
3192	90.41	390.41	92.44	192.44	93.27		92.39	292.39
3190	90.54	390.54	92.41	192.41	93.23		92.52	292.52
3188	90.66	390.66	92.39	192.39	93.19		92.65	292.65
3186	90.78	390.78	92.37	192.37	93.15		92.78	292.78
3184	90.89	390.89	92.35	192.35	93.12		92.91	292.91
3182	90.98	390.98	92.35	192.35	93.1		93.04	293.04
3180	91.06	391.06	92.35	192.35	93.09		93.17	293.17
3178	91.14	391.14	92.36	192.36	93.09		93.3	293.3
3176	91.2	391.2	92.37	192.37	93.09		93.42	293.42
3174	91.26	391.26	92.38	192.38	93.09		93.55	293.55
3172	91.31	391.31	92.4	192.4	93.1		93.67	293.67
3170	91.36	391.36	92.42	192.42	93.12		93.78	293.78
3168	91.41	391.41	92.44	192.44	93.14		93.9	293.9
3166	91.45	391.45	92.46	192.46	93.16		94.01	294.01
3164	91.5	391.5	92.49	192.49	93.18		94.12	294.12
3162	91.55	391.55	92.52	192.52	93.2		94.22	294.22
3160	91.61	391.61	92.55	192.55	93.23		94.33	294.33
3158	91.67	391.67	92.59	192.59	93.26		94.43	294.43
3156	91.72	391.72	92.63	192.63	93.3		94.52	294.52
3154	91.78	391.78	92.67	192.67	93.34		94.61	294.61
3152	91.83	391.83	92.7	192.7	93.37		94.71	294.71
3150	91.88	391.88	92.74	192.74	93.41		94.79	294.79
3148	91.92	391.92	92.77	192.77	93.44		94.88	294.88
3146	91.96	391.96	92.8	192.8	93.48		94.96	294.96
3144	92	392	92.84	192.84	93.52		95.04	295.04
3142	92.04	392.04	92.88	192.88	93.57		95.11	295.11
3140	92.08	392.08	92.92	192.92	93.61		95.18	295.18
3138	92.1	392.1	92.95	192.95	93.65		95.25	295.25
3136	92.12	392.12	92.99	192.99	93.69		95.32	295.32
3134	92.14	392.14	93.02	193.02	93.73		95.38	295.38
3132	92.14	392.14	93.06	193.06	93.77		95.44	295.44
3130	92.12	392.12	93.1	193.1	93.81		95.49	295.49
3128	92.08	392.08	93.14	193.14	93.84		95.55	295.55
3126	92.01	392.01	93.19	193.19	93.88		95.6	295.6
3124	91.89	391.89	93.23	193.23	93.91		95.65	295.65
3122	91.74	391.74	93.27	193.27	93.95		95.69	295.69
3120	91.52	391.52	93.32	193.32	93.98		95.73	295.73
3118	91.24	391.24	93.35	193.35	94.02		95.77	295.77
3116	90.89	390.89	93.39	193.39	94.05		95.81	295.81
3114	90.47	390.47	93.42	193.42	94.08		95.84	295.84
3112	90.05	390.05	93.45	193.45	94.11		95.88	295.88
3110	89.71	389.71	93.49	193.49	94.14		95.91	295.91
3108	89.54	389.54	93.52	193.52	94.17		95.93	295.93
3106	89.58	389.58	93.56	193.56	94.2		95.96	295.96
3104	89.82	389.82	93.61	193.61	94.24		95.98	295.98
3102	90.17	390.17	93.65	193.65	94.28		95.99	295.99
3100	90.55	390.55	93.7	193.7	94.32		96	296
3098	90.89	390.89	93.74	193.74	94.36		96.01	296.01
3096	91.17	391.17	93.77	193.77	94.4		96.01	296.01
3094	91.39	391.39	93.8	193.8	94.45		96.01	296.01
3092	91.56	391.56	93.83	193.83	94.49		96.01	296.01
3090	91.69	391.69	93.87	193.87	94.54		96.02	296.02
3088	91.79	391.79	93.91	193.91	94.58		96.03	296.03
3086	91.85	391.85	93.96	193.96	94.62		96.04	296.04
3084	91.88	391.88	94.01	194.01	94.64		96.05	296.05
3082	91.89	391.89	94.06	194.06	94.66		96.07	296.07
3080	91.88	391.88	94.1	194.1	94.68		96.09	296.09
3078	91.84	391.84	94.12	194.12	94.69		96.11	296.11
3076	91.78	391.78	94.13	194.13	94.71		96.12	296.12
3074	91.7	391.7	94.12	194.12	94.72		96.14	296.14
3072	91.62	391.62	94.11	194.11	94.75		96.16	296.16
3070	91.53	391.53	94.1	194.1	94.77		96.17	296.17
3068	91.47	391.47	94.1	194.1	94.81		96.19	296.19
3066	91.43	391.43	94.11	194.11	94.85		96.2	296.2
3064	91.43	391.43	94.15	194.15	94.89		96.21	296.21
3062	91.46	391.46	94.2	194.2	94.94		96.22	296.22
3060	91.52	391.52	94.29	194.29	94.99		96.23	296.23
3058	91.58	391.58	94.38	194.38	95.03		96.23	296.23
3056	91.65	391.65	94.48	194.48	95.08		96.23	296.23
3054	91.7	391.7	94.58	194.58	95.13		96.23	296.23
3052	91.73	391.73	94.67	194.67	95.17		96.23	296.23
3050	91.75	391.75	94.73	194.73	95.2		96.22	296.22
3048	91.76	391.76	94.77	194.77	95.22		96.21	296.21
3046	91.75	391.75	94.78	194.78	95.23		96.2	296.2
3044	91.72	391.72	94.78	194.78	95.24		96.17	296.17
3042	91.68	391.68	94.76	194.76	95.24		96.14	296.14
3040	91.62	391.62	94.73	194.73	95.24		96.1	296.1
3038	91.56	391.56	94.7	194.7	95.23		96.06	296.06
3036	91.49	391.49	94.66	194.66	95.23		96.01	296.01
3034	91.41	391.41	94.61	194.61	95.22		95.97	295.97
3032	91.33	391.33	94.58	194.58	95.21		95.93	295.93
3030	91.26	391.26	94.56	194.56	95.2		95.9	295.9
3028	91.19	391.19	94.6	194.6	95.2		95.89	295.89
3026	91.13	391.13	94.68	194.68	95.22		95.88	295.88
3024	91.09	391.09	94.79	194.79	95.25		95.88	295.88
3022	91.05	391.05	94.9	194.9	95.27		95.88	295.88
3020	91.03	391.03	95	195	95.28		95.87	295.87
3018	91.01	391.01	95.08	195.08	95.28		95.86	295.86
3016	90.98	390.98	95.13	195.13	95.28		95.84	295.84
3014	90.96	390.96	95.17	195.17	95.28		95.81	295.81
3012	90.92	390.92	95.19	195.19	95.27		95.77	295.77
3010	90.88	390.88	95.2	195.2	95.24		95.72	295.72
3008	90.84	390.84	95.19	195.19	95.2		95.65	295.65
3006	90.8	390.8	95.16	195.16	95.14		95.56	295.56
3004	90.76	390.76	95.13	195.13	95.05		95.47	295.47
3002	90.73	390.73	95.09	195.09	94.96		95.38	295.38
3000	90.69	390.69	95.05	195.05	94.86		95.3	295.3
2998	90.64	390.64	94.99	194.99	94.74		95.22	295.22
2996	90.58	390.58	94.92	194.92	94.63		95.14	295.14
2994	90.49	390.49	94.84	194.84	94.5		95.08	295.08
2992	90.4	390.4	94.73	194.73	94.36		95	295
2990	90.32	390.32	94.59	194.59	94.21		94.91	294.91
2988	90.23	390.23	94.42	194.42	94.05		94.78	294.78
2986	90.15	390.15	94.23	194.23	93.86		94.59	294.59
2984	90.06	390.06	94.01	194.01	93.67		94.35	294.35
2982	89.97	389.97	93.8	193.8	93.49		94.1	294.1
2980	89.86	389.86	93.61	193.61	93.35		93.86	293.86
2978	89.73	389.73	93.43	193.43	93.21		93.59	293.59
2976	89.56	389.56	93.24	193.24	93.06		93.16	293.16
2974	89.34	389.34	93.01	193.01	92.87		92.43	292.43
2972	89.1	389.1	92.76	192.76	92.66		91.3	291.3
2970	88.87	388.87	92.53	192.53	92.48		89.81	289.81
2968	88.74	388.74	92.32	192.32	92.34		88.23	288.23
2966	88.76	388.76	92.1	192.1	92.21		87.01	287.01
2964	88.9	388.9	91.81	191.81	92.04		86.44	286.44
2962	89.08	389.08	91.45	191.45	91.8		86.42	286.42
2960	89.23	389.23	91.05	191.05	91.53		86.54	286.54
2958	89.32	389.32	90.66	190.66	91.28		86.51	286.51
2956	89.35	389.35	90.34	190.34	91.1		86.5	286.5
2954	89.35	389.35	90.14	190.14	91.03		86.85	286.85
2952	89.34	389.34	90.04	190.04	91.04		87.65	287.65
2950	89.32	389.32	90.01	190.01	91.09		88.58	288.58
2948	89.28	389.28	89.96	189.96	91.1		89.22	289.22
2946	89.21	389.21	89.78	189.78	91		89.32	289.32
2944	89.11	389.11	89.41	189.41	90.73		88.89	288.89
2942	88.99	388.99	88.8	188.8	90.27		87.95	287.95
2940	88.87	388.87	87.95	187.95	89.62		86.52	286.52
2938	88.76	388.76	86.87	186.87	88.79		84.55	284.55
2936	88.68	388.68	85.58	185.58	87.76		81.96	281.96
2934	88.61	388.61	84.08	184.08	86.53		78.7	278.7
2932	88.56	388.56	82.37	182.37	85.05		74.84	274.84
2930	88.55	388.55	80.39	180.39	83.25		70.59	270.59
2928	88.56	388.56	78.09	178.09	81.03		66.1	266.1
2926	88.59	388.59	75.39	175.39	78.3		61.28	261.28
2924	88.63	388.63	72.31	172.31	75.06		55.89	255.89
2922	88.67	388.67	69.09	169.09	71.57		49.87	249.87
2920	88.72	388.72	66.29	166.29	68.45		43.85	243.85
2918	88.78	388.78	64.68	164.68	66.55		39.09	239.09
2916	88.84	388.84	64.93	164.93	66.52		36.99	236.99
2914	88.91	388.91	67.07	167.07	68.45		38.24	238.24
2912	88.98	388.98	70.46	170.46	71.68		42.34	242.34
2910	89.05	389.05	74.13	174.13	75.25		47.91	247.91
2908	89.1	389.1	77.31	177.31	78.39		53.48	253.48
2906	89.12	389.12	79.72	179.72	80.78		58.16	258.16
2904	89.12	389.12	81.43	181.43	82.47		61.7	261.7
2902	89.1	389.1	82.67	182.67	83.68		64.25	264.25
2900	89.06	389.06	83.61	183.61	84.58		66.1	266.1
2898	89	389	84.37	184.37	85.31		67.52	267.52
2896	88.93	388.93	85.04	185.04	85.95		68.7	268.7
2894	88.85	388.85	85.65	185.65	86.53		69.79	269.79
2892	88.77	388.77	86.24	186.24	87.09		70.89	270.89
2890	88.69	388.69	86.83	186.83	87.64		72.09	272.09
2888	88.63	388.63	87.44	187.44	88.17		73.44	273.44
2886	88.61	388.61	88.04	188.04	88.68		74.91	274.91
2884	88.62	388.62	88.63	188.63	89.15		76.43	276.43
2882	88.65	388.65	89.18	189.18	89.59		77.91	277.91
2880	88.69	388.69	89.64	189.64	89.96		79.23	279.23
2878	88.72	388.72	89.99	189.99	90.25		80.24	280.24
2876	88.75	388.75	90.2	190.2	90.45		80.91	280.91
2874	88.77	388.77	90.31	190.31	90.59		81.36	281.36
2872	88.79	388.79	90.35	190.35	90.69		81.78	281.78
2870	88.81	388.81	90.35	190.35	90.77		82.18	282.18
2868	88.83	388.83	90.28	190.28	90.78		82.42	282.42
2866	88.85	388.85	90.04	190.04	90.67		82.23	282.23
2864	88.87	388.87	89.48	189.48	90.32		81.38	281.38
2862	88.9	388.9	88.41	188.41	89.57		79.73	279.73
2860	88.93	388.93	86.67	186.67	88.24		77.2	277.2
2858	88.96	388.96	84.14	184.14	86.16		73.54	273.54
2856	89	389	80.93	180.93	83.26		68.29	268.29
2854	89.04	389.04	77.56	177.56	79.9		61.19	261.19
2852	89.07	389.07	75.02	175.02	76.96		53.12	253.12
2850	89.11	389.11	74.31	174.31	75.56		46.32	246.32
2848	89.16	389.16	75.79	175.79	76.34		43.4	243.4
2846	89.21	389.21	78.91	178.91	78.98		45.54	245.54
2844	89.27	389.27	82.58	182.58	82.48		51.68	251.68
2842	89.33	389.33	85.88	185.88	85.78		59.38	259.38
2840	89.4	389.4	88.41	188.41	88.33		66.49	266.49
2838	89.47	389.47	90.19	190.19	90.1		72.03	272.03
2836	89.53	389.53	91.42	191.42	91.29		76.05	276.05
2834	89.6	389.6	92.3	192.3	92.12		78.95	278.95
2832	89.66	389.66	92.94	192.94	92.72		81.09	281.09
2830	89.73	389.73	93.44	193.44	93.19		82.76	282.76
2828	89.79	389.79	93.84	193.84	93.56		84.12	284.12
2826	89.86	389.86	94.17	194.17	93.86		85.24	285.24
2824	89.92	389.92	94.44	194.44	94.12		86.18	286.18
2822	89.99	389.99	94.68	194.68	94.34		86.99	286.99
2820	90.05	390.05	94.88	194.88	94.53		87.72	287.72
2818	90.11	390.11	95.05	195.05	94.69		88.36	288.36
2816	90.17	390.17	95.2	195.2	94.83		88.93	288.93
2814	90.24	390.24	95.34	195.34	94.95		89.44	289.44
2812	90.3	390.3	95.46	195.46	95.07		89.91	289.91
2810	90.36	390.36	95.57	195.57	95.16		90.33	290.33
2808	90.42	390.42	95.67	195.67	95.25		90.7	290.7
2806	90.47	390.47	95.76	195.76	95.33		91.04	291.04
2804	90.52	390.52	95.85	195.85	95.41		91.35	291.35
2802	90.57	390.57	95.93	195.93	95.48		91.64	291.64
2800	90.61	390.61	96	196	95.55		91.9	291.9
2798	90.65	390.65	96.07	196.07	95.61		92.14	292.14
2796	90.68	390.68	96.14	196.14	95.67		92.38	292.38
2794	90.71	390.71	96.2	196.2	95.73		92.6	292.6
2792	90.73	390.73	96.25	196.25	95.78		92.81	292.81
2790	90.74	390.74	96.3	196.3	95.83		93.01	293.01
2788	90.75	390.75	96.35	196.35	95.87		93.21	293.21
2786	90.74	390.74	96.39	196.39	95.91		93.39	293.39
2784	90.73	390.73	96.43	196.43	95.95		93.56	293.56
2782	90.72	390.72	96.47	196.47	95.98		93.71	293.71
2780	90.7	390.7	96.51	196.51	96.02		93.85	293.85
2778	90.68	390.68	96.54	196.54	96.05		93.97	293.97
2776	90.65	390.65	96.57	196.57	96.08		94.08	294.08
2774	90.62	390.62	96.61	196.61	96.11		94.17	294.17
2772	90.6	390.6	96.64	196.64	96.14		94.27	294.27
2770	90.57	390.57	96.66	196.66	96.17		94.35	294.35
2768	90.54	390.54	96.68	196.68	96.19		94.42	294.42
2766	90.51	390.51	96.71	196.71	96.22		94.5	294.5
2764	90.49	390.49	96.73	196.73	96.24		94.56	294.56
2762	90.46	390.46	96.75	196.75	96.26		94.63	294.63
2760	90.44	390.44	96.77	196.77	96.28		94.68	294.68
2758	90.43	390.43	96.79	196.79	96.3		94.72	294.72
2756	90.42	390.42	96.82	196.82	96.33		94.77	294.77
2754	90.41	390.41	96.83	196.83	96.34		94.8	294.8
2752	90.42	390.42	96.85	196.85	96.36		94.83	294.83
2750	90.43	390.43	96.87	196.87	96.38		94.85	294.85
2748	90.46	390.46	96.88	196.88	96.39		94.87	294.87
2746	90.49	390.49	96.89	196.89	96.4		94.88	294.88
2744	90.52	390.52	96.89	196.89	96.41		94.9	294.9
2742	90.55	390.55	96.9	196.9	96.42		94.93	294.93
2740	90.58	390.58	96.91	196.91	96.43		94.95	294.95
2738	90.6	390.6	96.92	196.92	96.43		94.98	294.98
2736	90.62	390.62	96.93	196.93	96.44		95	295
2734	90.63	390.63	96.94	196.94	96.46		95.02	295.02
2732	90.64	390.64	96.96	196.96	96.47		95.05	295.05
2730	90.65	390.65	96.97	196.97	96.49		95.09	295.09
2728	90.65	390.65	96.99	196.99	96.51		95.14	295.14
2726	90.65	390.65	97.01	197.01	96.53		95.2	295.2
2724	90.65	390.65	97.03	197.03	96.55		95.26	295.26
2722	90.65	390.65	97.05	197.05	96.57		95.32	295.32
2720	90.65	390.65	97.07	197.07	96.59		95.37	295.37
2718	90.66	390.66	97.09	197.09	96.61		95.41	295.41
2716	90.66	390.66	97.11	197.11	96.63		95.45	295.45
2714	90.66	390.66	97.13	197.13	96.65		95.49	295.49
2712	90.66	390.66	97.15	197.15	96.67		95.53	295.53
2710	90.65	390.65	97.16	197.16	96.69		95.57	295.57
2708	90.63	390.63	97.18	197.18	96.7		95.61	295.61
2706	90.61	390.61	97.19	197.19	96.72		95.65	295.65
2704	90.58	390.58	97.21	197.21	96.73		95.69	295.69
2702	90.55	390.55	97.22	197.22	96.75		95.73	295.73
2700	90.52	390.52	97.23	197.23	96.76		95.77	295.77
2698	90.49	390.49	97.23	197.23	96.77		95.81	295.81
2696	90.47	390.47	97.23	197.23	96.78		95.85	295.85
2694	90.45	390.45	97.23	197.23	96.79		95.88	295.88
2692	90.43	390.43	97.23	197.23	96.79		95.9	295.9
2690	90.42	390.42	97.23	197.23	96.8		95.92	295.92
2688	90.41	390.41	97.22	197.22	96.8		95.93	295.93
2686	90.41	390.41	97.22	197.22	96.8		95.93	295.93
2684	90.41	390.41	97.22	197.22	96.8		95.94	295.94
2682	90.41	390.41	97.22	197.22	96.81		95.93	295.93
2680	90.42	390.42	97.21	197.21	96.8		95.92	295.92
2678	90.43	390.43	97.21	197.21	96.8		95.9	295.9
2676	90.45	390.45	97.21	197.21	96.8		95.89	295.89
2674	90.46	390.46	97.2	197.2	96.8		95.86	295.86
2672	90.49	390.49	97.2	197.2	96.8		95.84	295.84
2670	90.51	390.51	97.2	197.2	96.8		95.81	295.81
2668	90.53	390.53	97.19	197.19	96.79		95.78	295.78
2666	90.55	390.55	97.18	197.18	96.78		95.75	295.75
2664	90.56	390.56	97.16	197.16	96.77		95.73	295.73
2662	90.58	390.58	97.13	197.13	96.75		95.71	295.71
2660	90.6	390.6	97.11	197.11	96.74		95.71	295.71
2658	90.62	390.62	97.1	197.1	96.73		95.72	295.72
2656	90.65	390.65	97.09	197.09	96.72		95.73	295.73
2654	90.67	390.67	97.09	197.09	96.72		95.75	295.75
2652	90.7	390.7	97.09	197.09	96.72		95.77	295.77
2650	90.74	390.74	97.09	197.09	96.73		95.79	295.79
2648	90.77	390.77	97.1	197.1	96.73		95.8	295.8
2646	90.81	390.81	97.11	197.11	96.74		95.81	295.81
2644	90.85	390.85	97.12	197.12	96.75		95.82	295.82
2642	90.89	390.89	97.13	197.13	96.76		95.82	295.82
2640	90.93	390.93	97.14	197.14	96.78		95.82	295.82
2638	90.97	390.97	97.16	197.16	96.79		95.82	295.82
2636	91.01	391.01	97.17	197.17	96.81		95.82	295.82
2634	91.04	391.04	97.19	197.19	96.82		95.83	295.83
2632	91.08	391.08	97.2	197.2	96.84		95.86	295.86
2630	91.1	391.1	97.23	197.23	96.85		95.9	295.9
2628	91.13	391.13	97.25	197.25	96.87		95.95	295.95
2626	91.16	391.16	97.27	197.27	96.89		96	296
2624	91.18	391.18	97.29	197.29	96.91		96.04	296.04
2622	91.2	391.2	97.31	197.31	96.93		96.09	296.09
2620	91.22	391.22	97.33	197.33	96.95		96.13	296.13
2618	91.25	391.25	97.36	197.36	96.96		96.18	296.18
2616	91.27	391.27	97.38	197.38	96.98		96.24	296.24
2614	91.3	391.3	97.4	197.4	97		96.31	296.31
2612	91.32	391.32	97.42	197.42	97.01		96.37	296.37
2610	91.34	391.34	97.43	197.43	97.02		96.42	296.42
2608	91.37	391.37	97.44	197.44	97.03		96.46	296.46
2606	91.4	391.4	97.46	197.46	97.05		96.48	296.48
2604	91.42	391.42	97.47	197.47	97.06		96.49	296.49
2602	91.44	391.44	97.49	197.49	97.07		96.51	296.51
2600	91.46	391.46	97.5	197.5	97.08		96.54	296.54
2598	91.48	391.48	97.53	197.53	97.1		96.58	296.58
2596	91.5	391.5	97.54	197.54	97.11		96.62	296.62
2594	91.52	391.52	97.56	197.56	97.12		96.66	296.66
2592	91.54	391.54	97.58	197.58	97.13		96.68	296.68
2590	91.55	391.55	97.59	197.59	97.15		96.69	296.69
2588	91.56	391.56	97.6	197.6	97.16		96.7	296.7
2586	91.57	391.57	97.61	197.61	97.17		96.72	296.72
2584	91.58	391.58	97.63	197.63	97.19		96.75	296.75
2582	91.59	391.59	97.65	197.65	97.21		96.79	296.79
2580	91.59	391.59	97.67	197.67	97.22		96.82	296.82
2578	91.59	391.59	97.68	197.68	97.23		96.84	296.84
2576	91.6	391.6	97.69	197.69	97.24		96.85	296.85
2574	91.61	391.61	97.7	197.7	97.24		96.85	296.85
2572	91.62	391.62	97.71	197.71	97.26		96.86	296.86
2570	91.63	391.63	97.72	197.72	97.27		96.87	296.87
2568	91.64	391.64	97.74	197.74	97.29		96.9	296.9
2566	91.66	391.66	97.75	197.75	97.3		96.93	296.93
2564	91.67	391.67	97.77	197.77	97.32		96.97	296.97
2562	91.68	391.68	97.79	197.79	97.33		96.99	296.99
2560	91.69	391.69	97.8	197.8	97.35		97.01	297.01
2558	91.71	391.71	97.82	197.82	97.36		97	297
2556	91.72	391.72	97.83	197.83	97.37		96.99	296.99
2554	91.72	391.72	97.84	197.84	97.38		96.98	296.98
2552	91.73	391.73	97.85	197.85	97.39		96.98	296.98
2550	91.74	391.74	97.87	197.87	97.4		97	297
2548	91.75	391.75	97.88	197.88	97.42		97.04	297.04
2546	91.76	391.76	97.9	197.9	97.43		97.09	297.09
2544	91.77	391.77	97.91	197.91	97.44		97.12	297.12
2542	91.78	391.78	97.93	197.93	97.45		97.15	297.15
2540	91.79	391.79	97.93	197.93	97.46		97.17	297.17
2538	91.8	391.8	97.94	197.94	97.46		97.17	297.17
2536	91.81	391.81	97.94	197.94	97.46		97.16	297.16
2534	91.82	391.82	97.94	197.94	97.47		97.15	297.15
2532	91.82	391.82	97.94	197.94	97.47		97.14	297.14
2530	91.83	391.83	97.94	197.94	97.47		97.13	297.13
2528	91.84	391.84	97.94	197.94	97.47		97.12	297.12
2526	91.85	391.85	97.95	197.95	97.47		97.12	297.12
2524	91.86	391.86	97.96	197.96	97.48		97.13	297.13
2522	91.87	391.87	97.96	197.96	97.49		97.14	297.14
2520	91.88	391.88	97.97	197.97	97.49		97.16	297.16
2518	91.89	391.89	97.98	197.98	97.5		97.18	297.18
2516	91.9	391.9	97.99	197.99	97.51		97.19	297.19
2514	91.91	391.91	97.99	197.99	97.52		97.21	297.21
2512	91.92	391.92	98	198	97.52		97.23	297.23
2510	91.93	391.93	98	198	97.53		97.24	297.24
2508	91.93	391.93	98.01	198.01	97.53		97.26	297.26
2506	91.94	391.94	98.01	198.01	97.54		97.27	297.27
2504	91.94	391.94	98.02	198.02	97.54		97.28	297.28
2502	91.94	391.94	98.02	198.02	97.55		97.29	297.29
2500	91.94	391.94	98.02	198.02	97.55		97.29	297.29
2498	91.94	391.94	98.02	198.02	97.55		97.28	297.28
2496	91.94	391.94	98.03	198.03	97.55		97.28	297.28
2494	91.95	391.95	98.03	198.03	97.56		97.28	297.28
2492	91.95	391.95	98.04	198.04	97.57		97.28	297.28
2490	91.95	391.95	98.05	198.05	97.57		97.29	297.29
2488	91.95	391.95	98.05	198.05	97.58		97.29	297.29
2486	91.95	391.95	98.05	198.05	97.58		97.29	297.29
2484	91.95	391.95	98.06	198.06	97.58		97.29	297.29
2482	91.95	391.95	98.07	198.07	97.59		97.29	297.29
2480	91.95	391.95	98.08	198.08	97.59		97.29	297.29
2478	91.95	391.95	98.09	198.09	97.6		97.3	297.3
2476	91.95	391.95	98.1	198.1	97.61		97.32	297.32
2474	91.95	391.95	98.1	198.1	97.62		97.34	297.34
2472	91.95	391.95	98.11	198.11	97.63		97.36	297.36
2470	91.96	391.96	98.11	198.11	97.63		97.37	297.37
2468	91.97	391.97	98.11	198.11	97.64		97.38	297.38
2466	91.97	391.97	98.11	198.11	97.64		97.38	297.38
2464	91.98	391.98	98.11	198.11	97.64		97.38	297.38
2462	91.98	391.98	98.1	198.1	97.63		97.38	297.38
2460	91.98	391.98	98.09	198.09	97.63		97.38	297.38
2458	91.98	391.98	98.08	198.08	97.63		97.38	297.38
2456	91.98	391.98	98.07	198.07	97.63		97.38	297.38
2454	91.98	391.98	98.07	198.07	97.63		97.39	297.39
2452	91.99	391.99	98.07	198.07	97.63		97.4	297.4
2450	91.99	391.99	98.07	198.07	97.64		97.41	297.41
2448	91.99	391.99	98.08	198.08	97.64		97.42	297.42
2446	91.99	391.99	98.09	198.09	97.64		97.43	297.43
2444	91.99	391.99	98.1	198.1	97.65		97.43	297.43
2442	91.99	391.99	98.1	198.1	97.66		97.43	297.43
2440	91.98	391.98	98.11	198.11	97.66		97.43	297.43
2438	91.98	391.98	98.12	198.12	97.67		97.44	297.44
2436	91.98	391.98	98.13	198.13	97.68		97.44	297.44
2434	91.98	391.98	98.14	198.14	97.68		97.44	297.44
2432	91.97	391.97	98.14	198.14	97.69		97.45	297.45
2430	91.96	391.96	98.15	198.15	97.69		97.45	297.45
2428	91.95	391.95	98.16	198.16	97.7		97.45	297.45
2426	91.94	391.94	98.17	198.17	97.7		97.44	297.44
2424	91.94	391.94	98.18	198.18	97.7		97.44	297.44
2422	91.93	391.93	98.18	198.18	97.71		97.44	297.44
2420	91.91	391.91	98.19	198.19	97.71		97.44	297.44
2418	91.9	391.9	98.19	198.19	97.72		97.44	297.44
2416	91.88	391.88	98.19	198.19	97.72		97.44	297.44
2414	91.87	391.87	98.2	198.2	97.72		97.45	297.45
2412	91.85	391.85	98.2	198.2	97.73		97.46	297.46
2410	91.84	391.84	98.21	198.21	97.74		97.48	297.48
2408	91.84	391.84	98.23	198.23	97.75		97.49	297.49
2406	91.83	391.83	98.24	198.24	97.76		97.5	297.5
2404	91.83	391.83	98.26	198.26	97.77		97.51	297.51
2402	91.82	391.82	98.26	198.26	97.77		97.52	297.52
2400	91.8	391.8	98.27	198.27	97.78		97.53	297.53
2398	91.79	391.79	98.28	198.28	97.79		97.54	297.54
2396	91.77	391.77	98.28	198.28	97.79		97.55	297.55
2394	91.76	391.76	98.29	198.29	97.79		97.55	297.55
2392	91.75	391.75	98.29	198.29	97.8		97.55	297.55
2390	91.73	391.73	98.29	198.29	97.8		97.55	297.55
2388	91.72	391.72	98.29	198.29	97.81		97.54	297.54
2386	91.71	391.71	98.3	198.3	97.82		97.52	297.52
2384	91.71	391.71	98.29	198.29	97.83		97.49	297.49
2382	91.71	391.71	98.29	198.29	97.83		97.46	297.46
2380	91.7	391.7	98.27	198.27	97.82		97.42	297.42
2378	91.69	391.69	98.26	198.26	97.82		97.39	297.39
2376	91.68	391.68	98.26	198.26	97.81		97.39	297.39
2374	91.67	391.67	98.27	198.27	97.81		97.41	297.41
2372	91.66	391.66	98.28	198.28	97.81		97.44	297.44
2370	91.64	391.64	98.28	198.28	97.82		97.46	297.46
2368	91.6	391.6	98.28	198.28	97.82		97.47	297.47
2366	91.55	391.55	98.26	198.26	97.82		97.46	297.46
2364	91.49	391.49	98.23	198.23	97.81		97.44	297.44
2362	91.43	391.43	98.21	198.21	97.8		97.4	297.4
2360	91.37	391.37	98.2	198.2	97.8		97.38	297.38
2358	91.32	391.32	98.19	198.19	97.79		97.38	297.38
2356	91.27	391.27	98.2	198.2	97.8		97.38	297.38
2354	91.23	391.23	98.22	198.22	97.84		97.39	297.39
2352	91.2	391.2	98.22	198.22	97.91		97.36	297.36
2350	91.18	391.18	98.19	198.19	97.94		97.28	297.28
2348	91.15	391.15	98.14	198.14	97.91		97.18	297.18
2346	91.12	391.12	98.08	198.08	97.81		97.1	297.1
2344	91.1	391.1	98.03	198.03	97.71		97.07	297.07
2342	91.07	391.07	98.03	198.03	97.66		97.11	297.11
2340	91.04	391.04	98.06	198.06	97.68		97.21	297.21
2338	91.02	391.02	98.1	198.1	97.74		97.3	297.3
2336	91	391	98.12	198.12	97.78		97.35	297.35
2334	90.98	390.98	98.13	198.13	97.79		97.37	297.37
2332	90.95	390.95	98.12	198.12	97.78		97.37	297.37
2330	90.9	390.9	98.07	198.07	97.75		97.35	297.35
2328	90.82	390.82	97.98	197.98	97.69		97.31	297.31
2326	90.73	390.73	97.87	197.87	97.62		97.27	297.27
2324	90.66	390.66	97.79	197.79	97.56		97.24	297.24
2322	90.63	390.63	97.78	197.78	97.55		97.25	297.25
2320	90.64	390.64	97.83	197.83	97.58		97.29	297.29
2318	90.66	390.66	97.9	197.9	97.64		97.34	297.34
2316	90.68	390.68	97.96	197.96	97.68		97.38	297.38
2314	90.68	390.68	97.98	197.98	97.7		97.39	297.39
2312	90.67	390.67	98	198	97.71		97.39	297.39
2310	90.67	390.67	98.02	198.02	97.72		97.39	297.39
2308	90.65	390.65	98.03	198.03	97.74		97.41	297.41
2306	90.64	390.64	98.04	198.04	97.75		97.42	297.42
2304	90.62	390.62	98.04	198.04	97.75		97.44	297.44
2302	90.6	390.6	98.04	198.04	97.74		97.45	297.45
2300	90.58	390.58	98.03	198.03	97.73		97.45	297.45
2298	90.56	390.56	98.01	198.01	97.71		97.45	297.45
2296	90.53	390.53	97.99	197.99	97.69		97.44	297.44
2294	90.49	390.49	97.96	197.96	97.67		97.44	297.44
2292	90.46	390.46	97.92	197.92	97.65		97.44	297.44
2290	90.42	390.42	97.88	197.88	97.62		97.44	297.44
2288	90.4	390.4	97.85	197.85	97.61		97.43	297.43
2286	90.39	390.39	97.85	197.85	97.61		97.44	297.44
2284	90.39	390.39	97.86	197.86	97.62		97.44	297.44
2282	90.41	390.41	97.89	197.89	97.64		97.44	297.44
2280	90.42	390.42	97.93	197.93	97.67		97.45	297.45
2278	90.44	390.44	97.96	197.96	97.69		97.46	297.46
2276	90.45	390.45	97.98	197.98	97.72		97.48	297.48
2274	90.46	390.46	98	198	97.74		97.5	297.5
2272	90.48	390.48	98.02	198.02	97.76		97.53	297.53
2270	90.5	390.5	98.04	198.04	97.78		97.56	297.56
2268	90.52	390.52	98.06	198.06	97.8		97.57	297.57
2266	90.55	390.55	98.08	198.08	97.82		97.58	297.58
2264	90.57	390.57	98.09	198.09	97.84		97.59	297.59
2262	90.59	390.59	98.09	198.09	97.85		97.6	297.6
2260	90.61	390.61	98.09	198.09	97.85		97.61	297.61
2258	90.63	390.63	98.1	198.1	97.85		97.63	297.63
2256	90.66	390.66	98.12	198.12	97.86		97.65	297.65
2254	90.68	390.68	98.14	198.14	97.87		97.67	297.67
2252	90.7	390.7	98.16	198.16	97.88		97.68	297.68
2250	90.71	390.71	98.18	198.18	97.89		97.69	297.69
2248	90.72	390.72	98.18	198.18	97.89		97.69	297.69
2246	90.73	390.73	98.19	198.19	97.89		97.69	297.69
2244	90.74	390.74	98.19	198.19	97.88		97.7	297.7
2242	90.75	390.75	98.19	198.19	97.88		97.71	297.71
2240	90.77	390.77	98.2	198.2	97.89		97.71	297.71
2238	90.8	390.8	98.21	198.21	97.9		97.72	297.72
2236	90.83	390.83	98.22	198.22	97.91		97.73	297.73
2234	90.86	390.86	98.24	198.24	97.91		97.73	297.73
2232	90.89	390.89	98.26	198.26	97.92		97.74	297.74
2230	90.91	390.91	98.27	198.27	97.92		97.74	297.74
2228	90.93	390.93	98.27	198.27	97.92		97.74	297.74
2226	90.97	390.97	98.28	198.28	97.92		97.74	297.74
2224	91.01	391.01	98.3	198.3	97.94		97.75	297.75
2222	91.05	391.05	98.31	198.31	97.96		97.77	297.77
2220	91.08	391.08	98.31	198.31	97.97		97.79	297.79
2218	91.1	391.1	98.31	198.31	97.99		97.79	297.79
2216	91.14	391.14	98.31	198.31	98		97.8	297.8
2214	91.17	391.17	98.32	198.32	98.01		97.81	297.81
2212	91.2	391.2	98.33	198.33	98.02		97.81	297.81
2210	91.23	391.23	98.34	198.34	98.03		97.81	297.81
2208	91.26	391.26	98.35	198.35	98.04		97.81	297.81
2206	91.29	391.29	98.35	198.35	98.04		97.81	297.81
2204	91.31	391.31	98.35	198.35	98.03		97.81	297.81
2202	91.34	391.34	98.36	198.36	98.04		97.81	297.81
2200	91.39	391.39	98.37	198.37	98.05		97.81	297.81
2198	91.43	391.43	98.38	198.38	98.05		97.82	297.82
2196	91.46	391.46	98.38	198.38	98.05		97.82	297.82
2194	91.48	391.48	98.38	198.38	98.05		97.8	297.8
2192	91.5	391.5	98.37	198.37	98.04		97.79	297.79
2190	91.51	391.51	98.35	198.35	98.02		97.78	297.78
2188	91.51	391.51	98.33	198.33	98.01		97.78	297.78
2186	91.53	391.53	98.34	198.34	98.03		97.78	297.78
2184	91.59	391.59	98.38	198.38	98.07		97.8	297.8
2182	91.66	391.66	98.43	198.43	98.12		97.84	297.84
2180	91.73	391.73	98.47	198.47	98.17		97.88	297.88
2178	91.81	391.81	98.5	198.5	98.21		97.91	297.91
2176	91.87	391.87	98.52	198.52	98.22		97.93	297.93
2174	91.9	391.9	98.5	198.5	98.21		97.95	297.95
2172	91.88	391.88	98.42	198.42	98.16		97.94	297.94
2170	91.85	391.85	98.3	198.3	98.09		97.89	297.89
2168	91.83	391.83	98.16	198.16	98.02		97.83	297.83
2166	91.83	391.83	98.04	198.04	97.96		97.79	297.79
2164	91.87	391.87	98.01	198.01	97.96		97.79	297.79
2162	92.02	392.02	98.14	198.14	98.07		97.84	297.84
2160	92.28	392.28	98.43	198.43	98.29		97.97	297.97
2158	92.55	392.55	98.74	198.74	98.54		98.13	298.13
2156	92.69	392.69	98.9	198.9	98.69		98.21	298.21
2154	92.7	392.7	98.87	198.87	98.7		98.21	298.21
2152	92.66	392.66	98.76	198.76	98.65		98.18	298.18
2150	92.62	392.62	98.66	198.66	98.59		98.16	298.16
2148	92.6	392.6	98.62	198.62	98.55		98.16	298.16
2146	92.59	392.59	98.62	198.62	98.54		98.15	298.15
2144	92.6	392.6	98.63	198.63	98.53		98.15	298.15
2142	92.59	392.59	98.65	198.65	98.51		98.17	298.17
2140	92.59	392.59	98.69	198.69	98.5		98.2	298.2
2138	92.6	392.6	98.77	198.77	98.5		98.23	298.23
2136	92.62	392.62	98.87	198.87	98.53		98.28	298.28
2134	92.64	392.64	98.95	198.95	98.55		98.31	298.31
2132	92.63	392.63	98.98	198.98	98.54		98.32	298.32
2130	92.6	392.6	98.96	198.96	98.51		98.29	298.29
2128	92.56	392.56	98.9	198.9	98.46		98.25	298.25
2126	92.52	392.52	98.84	198.84	98.4		98.22	298.22
2124	92.48	392.48	98.77	198.77	98.35		98.19	298.19
2122	92.45	392.45	98.72	198.72	98.3		98.14	298.14
2120	92.42	392.42	98.66	198.66	98.26		98.1	298.1
2118	92.39	392.39	98.61	198.61	98.21		98.05	298.05
2116	92.37	392.37	98.55	198.55	98.17		98.01	298.01
2114	92.35	392.35	98.52	198.52	98.14		97.96	297.96
2112	92.35	392.35	98.5	198.5	98.13		97.93	297.93
2110	92.37	392.37	98.5	198.5	98.12		97.91	297.91
2108	92.38	392.38	98.5	198.5	98.12		97.91	297.91
2106	92.39	392.39	98.51	198.51	98.12		97.9	297.9
2104	92.4	392.4	98.51	198.51	98.12		97.9	297.9
2102	92.41	392.41	98.52	198.52	98.13		97.91	297.91
2100	92.43	392.43	98.55	198.55	98.14		97.92	297.92
2098	92.46	392.46	98.59	198.59	98.17		97.93	297.93
2096	92.5	392.5	98.64	198.64	98.2		97.95	297.95
2094	92.53	392.53	98.66	198.66	98.21		97.96	297.96
2092	92.54	392.54	98.65	198.65	98.2		97.96	297.96
2090	92.53	392.53	98.62	198.62	98.18		97.94	297.94
2088	92.51	392.51	98.59	198.59	98.15		97.91	297.91
2086	92.49	392.49	98.55	198.55	98.12		97.89	297.89
2084	92.47	392.47	98.52	198.52	98.1		97.86	297.86
2082	92.46	392.46	98.5	198.5	98.09		97.84	297.84
2080	92.45	392.45	98.48	198.48	98.09		97.83	297.83
2078	92.44	392.44	98.48	198.48	98.1		97.84	297.84
2076	92.43	392.43	98.49	198.49	98.11		97.86	297.86
2074	92.43	392.43	98.51	198.51	98.12		97.88	297.88
2072	92.43	392.43	98.53	198.53	98.14		97.9	297.9
2070	92.44	392.44	98.54	198.54	98.14		97.91	297.91
2068	92.43	392.43	98.55	198.55	98.15		97.9	297.9
2066	92.43	392.43	98.56	198.56	98.15		97.88	297.88
2064	92.41	392.41	98.58	198.58	98.17		97.86	297.86
2062	92.37	392.37	98.6	198.6	98.19		97.86	297.86
2060	92.32	392.32	98.6	198.6	98.2		97.86	297.86
2058	92.26	392.26	98.59	198.59	98.2		97.86	297.86
2056	92.19	392.19	98.55	198.55	98.17		97.85	297.85
2054	92.1	392.1	98.47	198.47	98.12		97.84	297.84
2052	92.01	392.01	98.4	198.4	98.06		97.82	297.82
2050	91.96	391.96	98.37	198.37	98.04		97.81	297.81
2048	91.96	391.96	98.41	198.41	98.06		97.82	297.82
2046	91.99	391.99	98.47	198.47	98.11		97.86	297.86
2044	92.01	392.01	98.52	198.52	98.15		97.88	297.88
2042	92	392	98.55	198.55	98.18		97.87	297.87
2040	91.99	391.99	98.57	198.57	98.19		97.84	297.84
2038	91.98	391.98	98.6	198.6	98.21		97.82	297.82
2036	91.96	391.96	98.66	198.66	98.24		97.82	297.82
2034	91.98	391.98	98.74	198.74	98.3		97.82	297.82
2032	92.02	392.02	98.83	198.83	98.37		97.84	297.84
2030	92.05	392.05	98.89	198.89	98.41		97.86	297.86
2028	92.05	392.05	98.91	198.91	98.43		97.85	297.85
2026	92.06	392.06	98.91	198.91	98.43		97.82	297.82
2024	92.08	392.08	98.9	198.9	98.42		97.8	297.8
2022	92.12	392.12	98.87	198.87	98.42		97.81	297.81
2020	92.16	392.16	98.85	198.85	98.43		97.82	297.82
2018	92.19	392.19	98.86	198.86	98.44		97.83	297.83
2016	92.21	392.21	98.89	198.89	98.46		97.87	297.87
2014	92.22	392.22	98.91	198.91	98.47		97.94	297.94
2012	92.23	392.23	98.94	198.94	98.48		98.01	298.01
2010	92.26	392.26	98.99	198.99	98.51		98.07	298.07
2008	92.31	392.31	99.06	199.06	98.57		98.12	298.12
2006	92.35	392.35	99.11	199.11	98.61		98.16	298.16
2004	92.34	392.34	99.11	199.11	98.62		98.16	298.16
2002	92.3	392.3	99.06	199.06	98.59		98.13	298.13
2000	92.27	392.27	98.97	198.97	98.52		98.09	298.09
1998	92.24	392.24	98.86	198.86	98.45		98.06	298.06
1996	92.2	392.2	98.75	198.75	98.38		98.03	298.03
1994	92.17	392.17	98.69	198.69	98.35		98.01	298.01
1992	92.14	392.14	98.65	198.65	98.32		97.99	297.99
1990	92.08	392.08	98.63	198.63	98.3		97.99	297.99
1988	92	392	98.62	198.62	98.28		97.98	297.98
1986	91.92	391.92	98.59	198.59	98.26		97.95	297.95
1984	91.83	391.83	98.54	198.54	98.24		97.92	297.92
1982	91.76	391.76	98.5	198.5	98.22		97.91	297.91
1980	91.71	391.71	98.53	198.53	98.24		97.93	297.93
1978	91.73	391.73	98.67	198.67	98.33		98	298
1976	91.8	391.8	98.85	198.85	98.45		98.11	298.11
1974	91.84	391.84	98.96	198.96	98.54		98.22	298.22
1972	91.82	391.82	98.98	198.98	98.56		98.26	298.26
1970	91.78	391.78	98.96	198.96	98.55		98.24	298.24
1968	91.73	391.73	98.94	198.94	98.53		98.22	298.22
1966	91.65	391.65	98.93	198.93	98.5		98.21	298.21
1964	91.56	391.56	98.94	198.94	98.5		98.2	298.2
1962	91.49	391.49	98.98	198.98	98.53		98.21	298.21
1960	91.44	391.44	99.01	199.01	98.57		98.23	298.23
1958	91.39	391.39	98.99	198.99	98.59		98.25	298.25
1956	91.31	391.31	98.95	198.95	98.58		98.24	298.24
1954	91.23	391.23	98.9	198.9	98.54		98.21	298.21
1952	91.16	391.16	98.84	198.84	98.49		98.18	298.18
1950	91.1	391.1	98.77	198.77	98.42		98.17	298.17
1948	91.05	391.05	98.68	198.68	98.36		98.15	298.15
1946	91	391	98.62	198.62	98.35		98.13	298.13
1944	90.96	390.96	98.61	198.61	98.36		98.12	298.12
1942	90.9	390.9	98.64	198.64	98.36		98.12	298.12
1940	90.84	390.84	98.67	198.67	98.35		98.12	298.12
1938	90.79	390.79	98.76	198.76	98.38		98.11	298.11
1936	90.75	390.75	98.76	198.76	98.39		98.12	298.12
1934	90.72	390.72	98.74	198.74	98.39		98.13	298.13
1932	90.68	390.68	98.74	198.74	98.38		98.13	298.13
1930	90.65	390.65	98.74	198.74	98.38		98.11	298.11
1928	90.64	390.64	98.73	198.73	98.38		98.09	298.09
1926	90.63	390.63	98.72	198.72	98.37		98.07	298.07
1924	90.6	390.6	98.68	198.68	98.35		98.04	298.04
1922	90.57	390.57	98.65	198.65	98.33		98.02	298.02
1920	90.53	390.53	98.63	198.63	98.32		98.01	298.01
1918	90.48	390.48	98.61	198.61	98.32		98.01	298.01
1916	90.43	390.43	98.6	198.6	98.32		98.01	298.01
1914	90.39	390.39	98.59	198.59	98.33		97.99	297.99
1912	90.38	390.38	98.58	198.58	98.33		97.97	297.97
1910	90.36	390.36	98.56	198.56	98.32		97.96	297.96
1908	90.32	390.32	98.54	198.54	98.31		97.94	297.94
1906	90.28	390.28	98.52	198.52	98.31		97.91	297.91
1904	90.25	390.25	98.51	198.51	98.32		97.9	297.9
1902	90.21	390.21	98.5	198.5	98.31		97.88	297.88
1900	90.17	390.17	98.48	198.48	98.29		97.87	297.87
1898	90.14	390.14	98.48	198.48	98.29		97.86	297.86
1896	90.13	390.13	98.47	198.47	98.29		97.86	297.86
1894	90.11	390.11	98.47	198.47	98.29		97.87	297.87
1892	90.09	390.09	98.46	198.46	98.29		97.88	297.88
1890	90.07	390.07	98.47	198.47	98.3		97.89	297.89
1888	90.06	390.06	98.48	198.48	98.32		97.91	297.91
1886	90.05	390.05	98.49	198.49	98.34		97.94	297.94
1884	90.04	390.04	98.5	198.5	98.35		97.96	297.96
1882	90.05	390.05	98.51	198.51	98.37		97.97	297.97
1880	90.08	390.08	98.53	198.53	98.38		97.99	297.99
1878	90.11	390.11	98.54	198.54	98.4		98.01	298.01
1876	90.15	390.15	98.55	198.55	98.4		98.02	298.02
1874	90.2	390.2	98.56	198.56	98.4		98.02	298.02
1872	90.25	390.25	98.56	198.56	98.4		98.01	298.01
1870	90.26	390.26	98.57	198.57	98.39		98.02	298.02
1868	90.24	390.24	98.57	198.57	98.39		98.01	298.01
1866	90.22	390.22	98.6	198.6	98.4		98.01	298.01
1864	90.21	390.21	98.63	198.63	98.42		98.01	298.01
1862	90.19	390.19	98.64	198.64	98.43		98	298
1860	90.19	390.19	98.65	198.65	98.43		98	298
1858	90.18	390.18	98.66	198.66	98.44		98	298
1856	90.17	390.17	98.68	198.68	98.44		98	298
1854	90.16	390.16	98.69	198.69	98.44		98	298
1852	90.14	390.14	98.68	198.68	98.44		98	298
1850	90.13	390.13	98.69	198.69	98.43		98	298
1848	90.12	390.12	98.68	198.68	98.42		97.99	297.99
1846	90.11	390.11	98.67	198.67	98.41		97.99	297.99
1844	90.09	390.09	98.66	198.66	98.4		97.99	297.99
1842	90.07	390.07	98.67	198.67	98.41		97.99	297.99
1840	90.06	390.06	98.67	198.67	98.43		97.99	297.99
1838	90.05	390.05	98.66	198.66	98.42		97.99	297.99
1836	90.1	390.1	98.63	198.63	98.4		97.97	297.97
1834	90.09	390.09	98.6	198.6	98.38		97.96	297.96
1832	90.08	390.08	98.57	198.57	98.35		97.94	297.94
1830	90.04	390.04	98.52	198.52	98.32		97.92	297.92
1828	89.99	389.99	98.21	198.21	98.29		97.91	297.91
1826	89.95	389.95	98.26	198.26	98.28		97.89	297.89
1824	89.93	389.93	98.31	198.31	98.28		97.87	297.87
1822	89.91	389.91	98.34	198.34	98.28		97.86	297.86
1820	89.9	389.9	98.34	198.34	98.28		97.86	297.86
1818	89.89	389.89	98.32	198.32	98.27		97.85	297.85
1816	89.88	389.88	98.26	198.26	98.26		97.83	297.83
1814	89.84	389.84	98.15	198.15	98.22		97.81	297.81
1812	89.79	389.79	98.32	198.32	98.17		97.78	297.78
1810	89.72	389.72	98.27	198.27	98.12		97.74	297.74
1808	89.68	389.68	98.22	198.22	98.08		97.71	297.71
1806	89.66	389.66	98.17	198.17	98.04		97.68	297.68
1804	89.64	389.64	98.12	198.12	97.99		97.64	297.64
1802	89.6	389.6	98.07	198.07	97.95		97.6	297.6
1800	89.57	389.57	98.02	198.02	97.9		97.56	297.56
1798	89.42	389.42	97.96	197.96	97.84		97.52	297.52
1796	89.38	389.38	97.42	197.42	97.77		97.49	297.49
1794	89.35	389.35	97.48	197.48	97.71		97.45	297.45
1792	89.32	389.32	97.55	197.55	97.7		97.41	297.41
1790	89.28	389.28	97.55	197.55	97.63		97.37	297.37
1788	89.23	389.23	97.45	197.45	97.48		97.33	297.33
1786	89.2	389.2	97.35	197.35	97.4		97.28	297.28
1784	89.16	389.16	97.24	197.24	97.35		97.22	297.22
1782	89.11	389.11	97.06	197.06	97.21		97.17	297.17
1780	89.06	389.06	96.83	196.83	96.96		97.1	297.1
1778	89.01	389.01	96.61	196.61	96.7		97.01	297.01
1776	88.97	388.97	96.46	196.46	96.54		96.89	296.89
1774	88.91	388.91	96.36	196.36	96.46		96.75	296.75
1772	88.84	388.84	96.27	196.27	96.35		96.58	296.58
1770	88.91	388.91	96.15	196.15	96.12		96.39	296.39
1768	88.82	388.82	95.89	195.89	95.73		96.2	296.2
1766	88.75	388.75	95.5	195.5	95.27		95.99	295.99
1764	88.67	388.67	95.01	195.01	94.76		95.76	295.76
1762	88.58	388.58	94.43	194.43	94.12		95.5	295.5
1760	88.49	388.49	93.69	193.69	93.23		95.24	295.24
1758	88.42	388.42	92.77	192.77	92.11		94.99	294.99
1756	88.38	388.38	91.71	191.71	90.83		94.73	294.73
1754	88.36	388.36	90.55	190.55	89.52		94.47	294.47
1752	88.29	388.29	89.25	189.25	88.17		94.22	294.22
1750	88.13	388.13	87.81	187.81	86.76		94	294
1748	87.9	387.9	86.43	186.43	85.44		93.81	293.81
1746	87.68	387.68	85.26	185.26	84.38		93.63	293.63
1744	87.48	387.48	84.24	184.24	83.6		93.45	293.45
1742	87.3	387.3	83.24	183.24	83.02		93.31	293.31
1740	87.14	387.14	82.21	182.21	82.61		93.23	293.23
1738	87.03	387.03	81.17	181.17	82.4		93.25	293.25
1736	86.92	386.92	80.3	180.3	82.56		93.4	293.4
1734	86.66	386.66	79.89	179.89	83.14		93.65	293.65
1732	86.24	386.24	80.2	180.2	84.06		93.92	293.92
1730	85.75	385.75	81.19	181.19	85.17		94.1	294.1
1728	85.26	385.26	82.58	182.58	86.31		94.2	294.2
1726	84.81	384.81	84.1	184.1	87.37		94.3	294.3
1724	84.38	384.38	85.55	185.55	88.3		94.42	294.42
1722	83.95	383.95	86.87	186.87	89.13		94.56	294.56
1720	83.39	383.39	88.12	188.12	89.96		94.74	294.74
1718	82.52	382.52	89.35	189.35	90.84		94.98	294.98
1716	81.34	381.34	90.45	190.45	91.68		95.28	295.28
1714	80.02	380.02	91.28	191.28	92.46		95.58	295.58
1712	78.65	378.65	91.8	191.8	93.16		95.87	295.87
1710	77.19	377.19	92.15	192.15	93.81		96.15	296.15
1708	75.59	375.59	92.4	192.4	94.36		96.41	296.41
1706	73.89	373.89	92.63	192.63	94.77		96.64	296.64
1704	72.14	372.14	92.9	192.9	95.06		96.84	296.84
1702	70.4	370.4	93.2	193.2	95.26		97.02	297.02
1700	68.85	368.85	93.41	193.41	95.2		97.16	297.16
1698	67.87	367.87	93.47	193.47	94.9		97.27	297.27
1696	67.74	367.74	93.38	193.38	94.67		97.36	297.36
1694	68.43	368.43	93.09	193.09	94.64		97.42	297.42
1692	69.7	369.7	92.65	192.65	94.68		97.46	297.46
1690	71.37	371.37	92.22	192.22	94.56		97.48	297.48
1688	73.29	373.29	91.86	191.86	94.37		97.49	297.49
1686	75.23	375.23	91.5	191.5	94.25		97.5	297.5
1684	76.88	376.88	91.02	191.02	94.18		97.53	297.53
1682	78	378	90.44	190.44	94.1		97.56	297.56
1680	78.6	378.6	89.87	189.87	94.05		97.58	297.58
1678	78.84	378.84	89.4	189.4	94.04		97.61	297.61
1676	78.84	378.84	88.91	188.91	93.94		97.62	297.62
1674	78.64	378.64	88.31	188.31	93.64		97.63	297.63
1672	78.35	378.35	87.61	187.61	93.09		97.63	297.63
1670	78.09	378.09	86.93	186.93	92.38		97.65	297.65
1668	77.95	377.95	86.35	186.35	91.66		97.65	297.65
1666	77.96	377.96	85.9	185.9	90.99		97.65	297.65
1664	78.11	378.11	85.51	185.51	90.3		97.65	297.65
1662	78.42	378.42	85.12	185.12	89.48		97.66	297.66
1660	78.88	378.88	84.76	184.76	88.48		97.66	297.66
1658	79.52	379.52	84.56	184.56	87.42		97.65	297.65
1656	80.26	380.26	84.52	184.52	86.49		97.64	297.64
1654	80.97	380.97	84.4	184.4	85.67		97.64	297.64
1652	81.53	381.53	84	184	84.82		97.64	297.64
1650	81.93	381.93	83.55	183.55	84.27		97.64	297.64
1648	82.23	382.23	83.36	183.36	84.16		97.64	297.64
1646	82.55	382.55	83.37	183.37	84.09		97.64	297.64
1644	82.92	382.92	83.33	183.33	83.8		97.63	297.63
1642	83.29	383.29	83.24	183.24	83.57		97.61	297.61
1640	83.61	383.61	83.29	183.29	83.66		97.6	297.6
1638	83.85	383.85	83.6	183.6	84.09		97.58	297.58
1636	83.97	383.97	84.1	184.1	84.67		97.56	297.56
1634	83.97	383.97	84.57	184.57	85.23		97.55	297.55
1632	83.91	383.91	84.87	184.87	85.82		97.54	297.54
1630	83.81	383.81	85.13	185.13	86.58		97.54	297.54
1628	83.63	383.63	85.48	185.48	87.52		97.54	297.54
1626	83.33	383.33	85.86	185.86	88.46		97.54	297.54
1624	82.99	382.99	86.19	186.19	89.14		97.54	297.54
1622	82.72	382.72	86.43	186.43	89.47		97.54	297.54
1620	82.56	382.56	86.61	186.61	89.6		97.53	297.53
1618	82.46	382.46	86.69	186.69	89.67		97.51	297.51
1616	82.37	382.37	86.57	186.57	89.69		97.5	297.5
1614	82.29	382.29	86.13	186.13	89.63		97.5	297.5
1612	82.24	382.24	85.41	185.41	89.39		97.5	297.5
1610	82.24	382.24	84.45	184.45	88.88		97.48	297.48
1608	82.32	382.32	83.33	183.33	88.05		97.47	297.47
1606	82.47	382.47	82.15	182.15	86.99		97.47	297.47
1604	82.67	382.67	81.02	181.02	85.78		97.47	297.47
1602	82.94	382.94	80.12	180.12	84.58		97.46	297.46
1600	83.26	383.26	79.5	179.5	83.52		97.46	297.46
1598	83.64	383.64	79.14	179.14	82.73		97.46	297.46
1596	84.03	384.03	79.06	179.06	82.33		97.44	297.44
1594	84.41	384.41	79.31	179.31	82.42		97.42	297.42
1592	84.77	384.77	79.91	179.91	82.97		97.4	297.4
1590	85.11	385.11	80.78	180.78	83.9		97.4	297.4
1588	85.41	385.41	81.78	181.78	85.02		97.39	297.39
1586	85.67	385.67	82.68	182.68	86.05		97.37	297.37
1584	85.93	385.93	83.26	183.26	86.71		97.36	297.36
1582	86.21	386.21	83.51	183.51	86.9		97.35	297.35
1580	86.53	386.53	83.54	183.54	86.74		97.34	297.34
1578	86.81	386.81	83.54	183.54	86.55		97.3	297.3
1576	86.98	386.98	83.64	183.64	86.69		97.28	297.28
1574	87.06	387.06	83.99	183.99	87.36		97.27	297.27
1572	87.06	387.06	84.63	184.63	88.45		97.26	297.26
1570	87.02	387.02	85.43	185.43	89.6		97.24	297.24
1568	86.98	386.98	86.17	186.17	90.41		97.23	297.23
1566	86.97	386.97	86.72	186.72	90.75		97.23	297.23
1564	86.95	386.95	87.21	187.21	90.94		97.22	297.22
1562	86.79	386.79	87.78	187.78	91.44		97.19	297.19
1560	86.4	386.4	88.36	188.36	92.29		97.15	297.15
1558	86.02	386.02	88.82	188.82	92.95		97.14	297.14
1556	85.94	385.94	89.08	189.08	93.25		97.12	297.12
1554	86.12	386.12	89.18	189.18	93.5		97.09	297.09
1552	86.4	386.4	89.33	189.33	93.86		97.06	297.06
1550	86.71	386.71	89.58	189.58	94.2		97.04	297.04
1548	87.05	387.05	89.85	189.85	94.42		97.02	297.02
1546	87.39	387.39	90.13	190.13	94.5		96.98	296.98
1544	87.71	387.71	90.45	190.45	95.27		96.95	296.95
1542	87.94	387.94	90.92	190.92	95.41		96.93	296.93
1540	88.04	388.04	91.55	191.55	95.57		96.9	296.9
1538	88.05	388.05	92.11	192.11	95.72		96.87	296.87
1536	88.03	388.03	92.45	192.45	95.84		96.84	296.84
1534	88.03	388.03	92.7	192.7	95.5		96.82	296.82
1532	88.07	388.07	92.9	192.9	95.75		96.79	296.79
1530	88.16	388.16	92.98	192.98	95.69		96.75	296.75
1528	88.23	388.23	92.96	192.96	95.49		96.71	296.71
1526	88.17	388.17	92.94	192.94	95.29		96.68	296.68
1524	87.8	387.8	92.94	192.94	95.11		96.64	296.64
1522	86.98	386.98	92.92	192.92	94.96		96.58	296.58
1520	85.86	385.86	92.91	192.91	94.91		96.53	296.53
1518	84.81	384.81	92.91	192.91	94.93		96.49	296.49
1516	84.18	384.18	92.81	192.81	94.84		96.44	296.44
1514	84.1	384.1	92.59	192.59	94.52		96.36	296.36
1512	84.44	384.44	92.34	192.34	94.11		96.27	296.27
1510	84.96	384.96	92.2	192.2	93.8		96.18	296.18
1508	85.38	385.38	92.18	192.18	93.69		96.06	296.06
1506	85.53	385.53	92.08	192.08	93.65		95.89	295.89
1504	85.51	385.51	91.46	191.46	93.47		95.75	295.75
1502	85.43	385.43	90.23	190.23	93.18		95.62	295.62
1500	85.32	385.32	88.57	188.57	92.62		95.45	295.45
1498	85.13	385.13	86.55	186.55	91.43		95.2	295.2
1496	84.79	384.79	84.42	184.42	89.67		94.93	294.93
1494	84.23	384.23	82.73	182.73	87.91		94.63	294.63
1492	83.41	383.41	81.89	181.89	86.7		94.18	294.18
1490	82.3	382.3	81.98	181.98	86.2		93.48	293.48
1488	81.04	381.04	82.73	182.73	86.26		92.6	292.6
1486	79.94	379.94	83.69	183.69	86.53		91.7	291.7
1484	79.27	379.27	84.43	184.43	86.76		90.9	290.9
1482	79.19	379.19	84.74	184.74	86.81		90.11	290.11
1480	79.72	379.72	84.56	184.56	86.58		88.84	288.84
1478	80.73	380.73	83.9	183.9	85.98		86.26	286.26
1476	81.99	381.99	82.77	182.77	84.96		82.04	282.04
1474	83.18	383.18	81.42	181.42	83.68		77.4	277.4
1472	84.06	384.06	80.27	180.27	82.54		74.56	274.56
1470	84.54	384.54	79.69	179.69	82.03		74.1	274.1
1468	84.67	384.67	79.74	179.74	82.33		74.34	274.34
1466	84.59	384.59	80.26	180.26	83.26		73.67	273.67
1464	84.51	384.51	80.96	180.96	84.42		72.34	272.34
1462	84.61	384.61	81.59	181.59	85.45		71.96	271.96
1460	84.93	384.93	82	182	86.2		73.69	273.69
1458	85.28	385.28	82.23	182.23	86.65		77.22	277.22
1456	85.33	385.33	82.5	182.5	86.94		81.09	281.09
1454	84.84	384.84	82.98	182.98	87.27		84.06	284.06
1452	83.95	383.95	83.7	183.7	87.8		86.08	286.08
1450	83.17	383.17	84.62	184.62	88.48		87.59	287.59
1448	83.01	383.01	85.51	185.51	89.1		88.79	288.79
1446	83.69	383.69	86.08	186.08	89.46		89.71	289.71
1444	84.88	384.88	86.27	186.27	89.64		90.43	290.43
1442	86.09	386.09	86.25	186.25	89.81		90.98	290.98
1440	87.01	387.01	86.13	186.13	90.05		91.35	291.35
1438	87.52	387.52	85.95	185.95	90.28		91.53	291.53
1436	87.62	387.62	85.76	185.76	90.37		91.59	291.59
1434	87.43	387.43	85.71	185.71	90.39		91.58	291.58
1432	87.19	387.19	85.86	185.86	90.47		91.49	291.49
1430	87.15	387.15	86.12	186.12	90.58		91.34	291.34
1428	87.39	387.39	86.29	186.29	90.55		91.22	291.22
1426	87.8	387.8	86.22	186.22	90.25		91.18	291.18
1424	88.09	388.09	85.93	185.93	89.69		91.23	291.23
1422	87.84	387.84	85.53	185.53	88.96		91.39	291.39
1420	86.64	386.64	85.15	185.15	88.23		91.71	291.71
1418	84.45	384.45	84.97	184.97	87.72		92.13	292.13
1416	81.85	381.85	85.12	185.12	87.7		92.54	292.54
1414	79.61	379.61	85.59	185.59	88.25		92.87	292.87
1412	78.18	378.18	86.29	186.29	89.22		93.15	293.15
1410	77.59	377.59	87.06	187.06	90.34		93.39	293.39
1408	77.72	377.72	87.77	187.77	91.37		93.58	293.58
1406	78.42	378.42	88.35	188.35	92.12		93.71	293.71
1404	79.49	379.49	88.75	188.75	92.54		93.82	293.82
1402	80.72	380.72	88.93	188.93	92.69		93.91	293.91
1400	81.88	381.88	88.9	188.9	92.63		93.97	293.97
1398	82.79	382.79	88.72	188.72	92.41		93.99	293.99
1396	83.3	383.3	88.51	188.51	92.07		93.98	293.98
1394	83.47	383.47	88.3	188.3	91.67		93.96	293.96
1392	83.47	383.47	88.1	188.1	91.27		93.89	293.89
1390	83.55	383.55	87.91	187.91	90.91		93.74	293.74
1388	83.77	383.77	87.71	187.71	90.6		93.5	293.5
1386	84.02	384.02	87.48	187.48	90.28		93.16	293.16
1384	84.15	384.15	87.21	187.21	89.93		92.73	292.73
1382	84.17	384.17	86.95	186.95	89.55		92.22	292.22
1380	84.22	384.22	86.77	186.77	89.21		91.69	291.69
1378	84.43	384.43	86.7	186.7	88.96		91.19	291.19
1376	84.83	384.83	86.7	186.7	88.82		90.73	290.73
1374	85.32	385.32	86.66	186.66	88.76		90.38	290.38
1372	85.71	385.71	86.54	186.54	88.74		90.24	290.24
1370	85.77	385.77	86.3	186.3	88.72		90.27	290.27
1368	85.46	385.46	86.01	186.01	88.75		90.4	290.4
1366	84.99	384.99	85.76	185.76	88.86		90.54	290.54
1364	84.69	384.69	85.62	185.62	89.04		90.73	290.73
1362	84.73	384.73	85.6	185.6	89.24		90.95	290.95
1360	84.96	384.96	85.63	185.63	89.39		91.15	291.15
1358	85.11	385.11	85.66	185.66	89.46		91.27	291.27
1356	85.06	385.06	85.68	185.68	89.5		91.31	291.31
1354	84.94	384.94	85.72	185.72	89.58		91.35	291.35
1352	84.9	384.9	85.83	185.83	89.72		91.44	291.44
1350	84.96	384.96	86.04	186.04	89.92		91.6	291.6
1348	84.96	384.96	86.32	186.32	90.14		91.84	291.84
1346	84.83	384.83	86.6	186.6	90.3		92.12	292.12
1344	84.75	384.75	86.8	186.8	90.34		92.41	292.41
1342	84.98	384.98	86.85	186.85	90.24		92.7	292.7
1340	85.61	385.61	86.78	186.78	90.01		92.96	292.96
1338	86.43	386.43	86.61	186.61	89.72		93.17	293.17
1336	87.12	387.12	86.37	186.37	89.35		93.32	293.32
1334	87.55	387.55	86	186	88.88		93.42	293.42
1332	87.7	387.7	85.52	185.52	88.32		93.55	293.55
1330	87.65	387.65	85.05	185.05	87.79		93.73	293.73
1328	87.43	387.43	84.71	184.71	87.43		93.93	293.93
1326	87.15	387.15	84.66	184.66	87.36		94.06	294.06
1324	86.98	386.98	84.94	184.94	87.61		94.11	294.11
1322	87.07	387.07	85.45	185.45	88.09		94.15	294.15
1320	87.48	387.48	86.02	186.02	88.64		94.24	294.24
1318	88.16	388.16	86.45	186.45	89.07		94.42	294.42
1316	88.96	388.96	86.59	186.59	89.26		94.64	294.64
1314	89.67	389.67	86.44	186.44	89.19		94.77	294.77
1312	90.16	390.16	86.03	186.03	88.91		94.74	294.74
1310	90.44	390.44	85.47	185.47	88.49		94.6	294.6
1308	90.57	390.57	84.89	184.89	88		94.49	294.49
1306	90.62	390.62	84.39	184.39	87.54		94.54	294.54
1304	90.64	390.64	84.09	184.09	87.15		94.75	294.75
1302	90.65	390.65	84.01	184.01	86.91		95	295
1300	90.67	390.67	84.14	184.14	86.84		95.18	295.18
1298	90.68	390.68	84.39	184.39	86.96		95.23	295.23
1296	90.63	390.63	84.68	184.68	87.29		95.21	295.21
1294	90.55	390.55	84.9	184.9	87.76		95.2	295.2
1292	90.48	390.48	84.99	184.99	88.32		95.28	295.28
1290	90.48	390.48	84.99	184.99	88.89		95.45	295.45
1288	90.55	390.55	84.99	184.99	89.44		95.63	295.63
1286	90.66	390.66	85.1	185.1	89.92		95.74	295.74
1284	90.76	390.76	85.31	185.31	90.31		95.76	295.76
1282	90.83	390.83	85.54	185.54	90.56		95.67	295.67
1280	90.85	390.85	85.69	185.69	90.69		95.57	295.57
1278	90.87	390.87	85.73	185.73	90.68		95.52	295.52
1276	90.91	390.91	85.7	185.7	90.56		95.57	295.57
1274	90.93	390.93	85.69	185.69	90.35		95.71	295.71
1272	90.91	390.91	85.74	185.74	90.08		95.84	295.84
1270	90.8	390.8	85.82	185.82	89.75		95.89	295.89
1268	90.58	390.58	85.87	185.87	89.38		95.82	295.82
1266	90.28	390.28	85.8	185.8	88.96		95.68	295.68
1264	89.92	389.92	85.57	185.57	88.48		95.54	295.54
1262	89.53	389.53	85.18	185.18	87.94		95.5	295.5
1260	89.11	389.11	84.7	184.7	87.33		95.56	295.56
1258	88.64	388.64	84.16	184.16	86.63		95.7	295.7
1256	88.08	388.08	83.55	183.55	85.85		95.82	295.82
1254	87.4	387.4	82.86	182.86	84.99		95.85	295.85
1252	86.53	386.53	82.11	182.11	84.1		95.78	295.78
1250	85.35	385.35	81.35	181.35	83.26		95.64	295.64
1248	83.7	383.7	80.66	180.66	82.57		95.52	295.52
1246	81.46	381.46	80.15	180.15	82.07		95.44	295.44
1244	78.64	378.64	79.85	179.85	81.79		95.41	295.41
1242	75.52	375.52	79.73	179.73	81.67		95.35	295.35
1240	72.74	372.74	79.65	179.65	81.62		95.19	295.19
1238	71.04	371.04	79.4	179.4	81.55		94.87	294.87
1236	70.79	370.79	78.83	178.83	81.4		94.41	294.41
1234	71.77	371.77	77.9	177.9	81.17		93.92	293.92
1232	73.34	373.34	76.7	176.7	80.86		93.54	293.54
1230	74.87	374.87	75.41	175.41	80.51		93.39	293.39
1228	76.07	376.07	74.21	174.21	80.12		93.52	293.52
1226	76.96	376.96	73.17	173.17	79.66		93.81	293.81
1224	77.66	377.66	72.24	172.24	79.04		94.06	294.06
1222	78.24	378.24	71.31	171.31	78.2		94.08	294.08
1220	78.7	378.7	70.37	170.37	77.16		93.86	293.86
1218	79.06	379.06	69.51	169.51	76.04		93.57	293.57
1216	79.44	379.44	68.86	168.86	75		93.44	293.44
1214	80	380	68.38	168.38	74.09		93.56	293.56
1212	80.8	380.8	67.9	167.9	73.28		93.83	293.83
1210	81.78	381.78	67.23	167.23	72.53		94.09	294.09
1208	82.74	382.74	66.36	166.36	71.91		94.23	294.23
1206	83.53	383.53	65.5	165.5	71.53		94.24	294.24
1204	84.12	384.12	64.96	164.96	71.49		94.2	294.2
1202	84.56	384.56	65	165	71.84		94.17	294.17
1200	84.92	384.92	65.77	165.77	72.57		94.23	294.23
1198	85.23	385.23	67.2	167.2	73.62		94.46	294.46
1196	85.54	385.54	69.08	169.08	74.91		94.84	294.84
1194	85.86	385.86	71.12	171.12	76.37		95.27	295.27
1192	86.18	386.18	73.04	173.04	77.94		95.62	295.62
1190	86.5	386.5	74.67	174.67	79.55		95.84	295.84
1188	86.83	386.83	75.94	175.94	81.13		95.92	295.92
1186	87.14	387.14	76.9	176.9	82.62		95.92	295.92
1184	87.43	387.43	77.64	177.64	83.95		95.91	295.91
1182	87.68	387.68	78.27	178.27	85.09		95.97	295.97
1180	87.91	387.91	78.77	178.77	85.98		96.11	296.11
1178	88.1	388.1	79.09	179.09	86.55		96.27	296.27
1176	88.24	388.24	79.19	179.19	86.75		96.36	296.36
1174	88.33	388.33	79.15	179.15	86.56		96.39	296.39
1172	88.38	388.38	79.13	179.13	86.01		96.38	296.38
1170	88.42	388.42	79.26	179.26	85.17		96.35	296.35
1168	88.45	388.45	79.6	179.6	84.14		96.3	296.3
1166	88.5	388.5	80.16	180.16	83.02		96.23	296.23
1164	88.56	388.56	80.89	180.89	81.88		96.17	296.17
1162	88.6	388.6	81.75	181.75	80.73		96.14	296.14
1160	88.58	388.58	82.62	182.62	79.57		96.12	296.12
1158	88.49	388.49	83.43	183.43	78.4		96.13	296.13
1156	88.32	388.32	84.18	184.18	77.29		96.16	296.16
1154	88.06	388.06	84.9	184.9	76.31		96.21	296.21
1152	87.71	387.71	85.54	185.54	75.59		96.25	296.25
1150	87.26	387.26	86	186	75.18		96.27	296.27
1148	86.64	386.64	86.15	186.15	75.07		96.3	296.3
1146	85.77	385.77	85.92	185.92	75.27		96.33	296.33
1144	84.63	384.63	85.34	185.34	75.7		96.35	296.35
1142	83.42	383.42	84.5	184.5	76.34		96.35	296.35
1140	82.46	382.46	83.52	183.52	77.13		96.34	296.34
1138	81.91	381.91	82.51	182.51	78.05		96.28	296.28
1136	81.66	381.66	81.62	181.62	79.13		96.14	296.14
1134	81.41	381.41	80.9	180.9	80.34		95.91	295.91
1132	80.94	380.94	80.4	180.4	81.68		95.66	295.66
1130	80.2	380.2	80.12	180.12	83.11		95.49	295.49
1128	79.24	379.24	80.02	180.02	84.53		95.44	295.44
1126	78.13	378.13	80.03	180.03	85.84		95.48	295.48
1124	76.93	376.93	80.09	180.09	86.91		95.57	295.57
1122	75.71	375.71	80.15	180.15	87.65		95.66	295.66
1120	74.5	374.5	80.17	180.17	88.06		95.72	295.72
1118	73.32	373.32	80.11	180.11	88.17		95.72	295.72
1116	72.23	372.23	79.97	179.97	88.04		95.68	295.68
1114	71.28	371.28	79.79	179.79	87.72		95.63	295.63
1112	70.49	370.49	79.63	179.63	87.27		95.64	295.64
1110	69.78	369.78	79.5	179.5	86.71		95.76	295.76
1108	69.08	369.08	79.3	179.3	86.07		95.94	295.94
1106	68.41	368.41	78.9	178.9	85.42		96.11	296.11
1104	67.85	367.85	78.23	178.23	84.81		96.21	296.21
1102	67.48	367.48	77.36	177.36	84.33		96.23	296.23
1100	67.27	367.27	76.53	176.53	84.02		96.2	296.2
1098	67.16	367.16	76.03	176.03	83.89		96.1	296.1
1096	67.07	367.07	76.05	176.05	83.93		95.88	295.88
1094	66.91	366.91	76.63	176.63	84.13		95.49	295.49
1092	66.6	366.6	77.61	177.61	84.48		94.87	294.87
1090	66.09	366.09	78.74	178.74	84.98		94.05	294.05
1088	65.47	365.47	79.74	179.74	85.59		93.27	293.27
1086	64.73	364.73	80.42	180.42	86.26		92.87	292.87
1084	63.7	363.7	80.81	180.81	86.91		92.97	292.97
1082	62.07	362.07	81.06	181.06	87.46		93.36	293.36
1080	59.8	359.8	81.34	181.34	87.82		93.6	293.6
1078	57.39	357.39	81.71	181.71	87.91		93.39	293.39
1076	55.64	355.64	82.1	182.1	87.72		92.54	292.54
1074	55.01	355.01	82.49	182.49	87.32		90.74	290.74
1072	55.39	355.39	82.9	182.9	86.83		87.57	287.57
1070	56.23	356.23	83.4	183.4	86.4		82.83	282.83
1068	57.06	357.06	83.96	183.96	86.09		77.1	277.1
1066	57.68	357.68	84.51	184.51	85.95		71.69	271.69
1064	58.14	358.14	84.96	184.96	85.97		68.08	268.08
1062	58.56	358.56	85.28	185.28	86.17		67.18	267.18
1060	59.02	359.02	85.54	185.54	86.58		68.91	268.91
1058	59.55	359.55	85.78	185.78	87.18		72.36	272.36
1056	60.12	360.12	86.04	186.04	87.94		76.37	276.37
1054	60.69	360.69	86.28	186.28	88.8		79.94	279.94
1052	61.25	361.25	86.42	186.42	89.69		82.34	282.34
1050	61.84	361.84	86.43	186.43	90.52		83.41	283.41
1048	62.5	362.5	86.37	186.37	91.24		83.69	283.69
1046	63.26	363.26	86.37	186.37	91.8		84.15	284.15
1044	64.15	364.15	86.52	186.52	92.2		85.3	285.3
1042	65.17	365.17	86.78	186.78	92.49		86.75	286.75
1040	66.25	366.25	87.04	187.04	92.69		87.65	287.65
1038	67.27	367.27	87.15	187.15	92.81		87.75	287.75
1036	68.18	368.18	87	187	92.82		87.56	287.56
1034	69	369	86.6	186.6	92.66		87.68	287.68
1032	69.77	369.77	86.03	186.03	92.27		88.07	288.07
1030	70.54	370.54	85.42	185.42	91.7		88.19	288.19
1028	71.31	371.31	84.94	184.94	91.07		87.77	287.77
1026	72.08	372.08	84.75	184.75	90.59		87.12	287.12
1024	72.82	372.82	84.85	184.85	90.36		86.87	286.87
1022	73.52	373.52	85.14	185.14	90.37		87.42	287.42
1020	74.2	374.2	85.42	185.42	90.42		88.74	288.74
1018	74.87	374.87	85.58	185.58	90.38		90.44	290.44
1016	75.48	375.48	85.56	185.56	90.16		91.97	291.97
1014	75.87	375.87	85.35	185.35	89.75		92.91	292.91
1012	75.93	375.93	84.95	184.95	89.22		93.1	293.1
1010	75.67	375.67	84.42	184.42	88.64		92.65	292.65
1008	75.28	375.28	83.87	183.87	88.14		91.92	291.92
1006	75.01	375.01	83.47	183.47	87.82		91.34	291.34
1004	75.03	375.03	83.29	183.29	87.69		91.25	291.25
1002	75.32	375.32	83.28	183.28	87.68		91.68	291.68
1000	75.78	375.78	83.31	183.31	87.71		92.45	292.45
998	76.29	376.29	83.26	183.26	87.76		93.27	293.27
996	76.81	376.81	83.1	183.1	87.84		93.94	293.94
994	77.31	377.31	82.85	182.85	87.99		94.25	294.25
992	77.82	377.82	82.54	182.54	88.23		94.05	294.05
990	78.34	378.34	82.17	182.17	88.53		93.43	293.43
988	78.87	378.87	81.74	181.74	88.91		92.72	292.72
986	79.39	379.39	81.24	181.24	89.34		92.21	292.21
984	79.9	379.9	80.67	180.67	89.82		91.94	291.94
982	80.38	380.38	80.05	180.05	90.35		91.79	291.79
980	80.81	380.81	79.44	179.44	90.88		91.77	291.77
978	81.17	381.17	78.94	178.94	91.38		92.11	292.11
976	81.45	381.45	78.64	178.64	91.81		92.83	292.83
974	81.62	381.62	78.56	178.56	92.19		93.57	293.57
972	81.68	381.68	78.68	178.68	92.5		93.93	293.93
970	81.59	381.59	78.93	178.93	92.73		93.84	293.84
968	81.34	381.34	79.3	179.3	92.89		93.65	293.65
966	80.9	380.9	79.74	179.74	92.96		93.7	293.7
964	80.25	380.25	80.2	180.2	92.96		94.06	294.06
962	79.36	379.36	80.67	180.67	92.9		94.59	294.59
960	78.16	378.16	81.11	181.11	92.84		95.11	295.11
958	76.66	376.66	81.53	181.53	92.78		95.52	295.52
956	74.87	374.87	81.89	181.89	92.73		95.84	295.84
954	72.95	372.95	82.22	182.22	92.66		96.08	296.08
952	71.13	371.13	82.51	182.51	92.54		96.26	296.26
950	69.64	369.64	82.76	182.76	92.29		96.38	296.38
948	68.59	368.59	82.95	182.95	91.87		96.44	296.44
946	67.86	367.86	82.99	182.99	91.21		96.45	296.45
944	67.13	367.13	82.8	182.8	90.27		96.39	296.39
942	66.06	366.06	82.31	182.31	89.05		96.24	296.24
940	64.46	364.46	81.51	181.51	87.55		96.04	296.04
938	62.53	362.53	80.51	180.51	85.85		95.88	295.88
936	60.85	360.85	79.43	179.43	84.03		95.86	295.86
934	60.19	360.19	78.29	178.29	82.19		95.99	295.99
932	61	361	77.06	177.06	80.45		96.23	296.23
930	63.14	363.14	75.68	175.68	78.91		96.5	296.5
928	65.95	365.95	74.12	174.12	77.68		96.71	296.71
926	68.67	368.67	72.46	172.46	76.82		96.85	296.85
924	70.78	370.78	70.89	170.89	76.41		96.92	296.92
922	72.06	372.06	69.76	169.76	76.45		96.95	296.95
920	72.62	372.62	69.51	169.51	76.91		96.94	296.94
918	72.83	372.83	70.35	170.35	77.71		96.88	296.88
916	73.19	373.19	72.04	172.04	78.7		96.79	296.79
914	74	374	74.02	174.02	79.72		96.68	296.68
912	75.18	375.18	75.64	175.64	80.65		96.62	296.62
910	76.43	376.43	76.54	176.54	81.4		96.62	296.62
908	77.53	377.53	76.67	176.67	81.93		96.67	296.67
906	78.5	378.5	76.32	176.32	82.3		96.75	296.75
904	79.43	379.43	75.93	175.93	82.57		96.81	296.81
902	80.26	380.26	75.91	175.91	82.82		96.84	296.84
900	80.84	380.84	76.54	176.54	83.11		96.83	296.83
898	80.99	380.99	77.81	177.81	83.49		96.75	296.75
896	80.66	380.66	79.52	179.52	83.97		96.55	296.55
894	79.91	379.91	81.38	181.38	84.57		96.21	296.21
892	78.84	378.84	83.16	183.16	85.27		95.76	295.76
890	77.55	377.55	84.72	184.72	86.06		95.36	295.36
888	76.13	376.13	85.98	185.98	86.91		95.2	295.2
886	74.65	374.65	86.96	186.96	87.78		95.34	295.34
884	73.24	373.24	87.67	187.67	88.63		95.69	295.69
882	72.07	372.07	88.21	188.21	89.41		96.09	296.09
880	71.28	371.28	88.65	188.65	90.11		96.4	296.4
878	70.93	370.93	89.09	189.09	90.74		96.57	296.57
876	70.98	370.98	89.57	189.57	91.3		96.66	296.66
874	71.27	371.27	90.1	190.1	91.77		96.74	296.74
872	71.62	371.62	90.63	190.63	92.15		96.83	296.83
870	71.9	371.9	91.12	191.12	92.43		96.91	296.91
868	72.09	372.09	91.54	191.54	92.62		96.97	296.97
866	72.24	372.24	91.85	191.85	92.73		97.01	297.01
864	72.44	372.44	92.06	192.06	92.79		97.02	297.02
862	72.73	372.73	92.15	192.15	92.83		97.02	297.02
860	73.1	373.1	92.14	192.14	92.85		97	297
858	73.53	373.53	92.03	192.03	92.88		96.99	296.99
856	73.98	373.98	91.83	191.83	92.91		96.98	296.98
854	74.42	374.42	91.57	191.57	92.96		96.98	296.98
852	74.84	374.84	91.29	191.29	93.01		96.96	296.96
850	75.21	375.21	90.96	190.96	93.07		96.93	296.93
848	75.51	375.51	90.6	190.6	93.15		96.9	296.9
846	75.68	375.68	90.16	190.16	93.23		96.88	296.88
844	75.67	375.67	89.63	189.63	93.3		96.87	296.87
842	75.49	375.49	89.04	189.04	93.36		96.88	296.88
840	75.21	375.21	88.5	188.5	93.42		96.88	296.88
838	74.92	374.92	88.16	188.16	93.48		96.86	296.86
836	74.61	374.61	88.12	188.12	93.55		96.82	296.82
834	74.28	374.28	88.42	188.42	93.62		96.77	296.77
832	74.03	374.03	88.96	188.96	93.72		96.73	296.73
830	74.07	374.07	89.61	189.61	93.83		96.68	296.68
828	74.54	374.54	90.22	190.22	93.95		96.64	296.64
826	75.37	375.37	90.69	190.69	94.07		96.61	296.61
824	76.32	376.32	90.99	190.99	94.18		96.59	296.59
822	77.16	377.16	91.12	191.12	94.29		96.55	296.55
820	77.84	377.84	91.09	191.09	94.37		96.53	296.53
818	78.39	378.39	90.9	190.9	94.4		96.55	296.55
816	78.86	378.86	90.57	190.57	94.4		96.58	296.58
814	79.26	379.26	90.13	190.13	94.34		96.6	296.6
812	79.6	379.6	89.62	189.62	94.18		96.59	296.59
810	79.87	379.87	89.15	189.15	93.88		96.56	296.56
808	80.05	380.05	88.81	188.81	93.38		96.53	296.53
806	80.1	380.1	88.53	188.53	92.57		96.48	296.48
804	79.96	379.96	88.15	188.15	91.33		96.43	296.43
802	79.48	379.48	87.53	187.53	89.85		96.37	296.37
800	78.51	378.51	86.8	186.8	88.6		96.3	296.3
798	76.97	376.97	86.35	186.35	88.07		96.2	296.2
796	74.99	374.99	86.45	186.45	88.32		96.11	296.11
794	72.91	372.91	87.06	187.06	88.98		96.06	296.06
792	71.15	371.15	87.85	187.85	89.61		96.06	296.06
790	70.02	370.02	88.46	188.46	90.03		96.07	296.07
788	69.7	369.7	88.77	188.77	90.27		96.05	296.05
786	70.16	370.16	88.84	188.84	90.37		96.02	296.02
784	71.27	371.27	88.73	188.73	90.31		95.98	295.98
782	72.78	372.78	88.41	188.41	90.02		95.92	295.92
780	74.42	374.42	87.84	187.84	89.48		95.85	295.85
778	75.99	375.99	86.98	186.98	88.72		95.79	295.79
776	77.39	377.39	85.78	185.78	87.77		95.77	295.77
774	78.59	378.59	84.14	184.14	86.74		95.75	295.75
772	79.59	379.59	82.04	182.04	85.71		95.72	295.72
770	80.35	380.35	79.72	179.72	84.8		95.69	295.69
768	80.83	380.83	77.68	177.68	84.08		95.63	295.63
766	80.93	380.93	76.45	176.45	83.64		95.51	295.51
764	80.52	380.52	76.22	176.22	83.5		95.3	295.3
762	79.39	379.39	76.68	176.68	83.66		95.06	295.06
760	77.33	377.33	77.37	177.37	84.04		94.87	294.87
758	74.34	374.34	77.94	177.94	84.62		94.76	294.76
756	70.82	370.82	78.28	178.28	85.36		94.76	294.76
754	67.6	367.6	78.43	178.43	86.28		94.84	294.84
752	65.63	365.63	78.52	178.52	87.32		94.89	294.89
750	65.39	365.39	78.8	178.8	88.42		94.84	294.84
748	66.61	366.61	79.47	179.47	89.46		94.68	294.68
746	68.44	368.44	80.53	180.53	90.32		94.43	294.43
744	70.1	370.1	81.78	181.78	90.95		94.02	294.02
742	71.25	371.25	82.97	182.97	91.34		93.37	293.37
740	71.86	371.86	83.97	183.97	91.52		92.34	292.34
738	72.01	372.01	84.76	184.76	91.53		90.6	290.6
736	71.75	371.75	85.29	185.29	91.35		87.55	287.55
734	71.15	371.15	85.49	185.49	90.91		83.03	283.03
732	70.3	370.3	85.28	185.28	90.13		78.25	278.25
730	69.32	369.32	84.62	184.62	88.95		75.32	275.32
728	68.4	368.4	83.53	183.53	87.41		75.25	275.25
726	67.63	367.63	82.1	182.1	85.64		76.6	276.6
724	66.88	366.88	80.51	180.51	83.87		76.87	276.87
722	65.75	365.75	79.12	179.12	82.55		75.34	275.34
720	64	364	78.38	178.38	82.18		73.91	273.91
718	61.98	361.98	78.63	178.63	83.04		74.96	274.96
716	60.46	360.46	79.76	179.76	84.89		78.75	278.75
714	60.06	360.06	81.19	181.19	87.09		83.39	283.39
712	60.87	360.87	82.22	182.22	88.99		87.02	287.02
710	62.51	362.51	82.4	182.4	90.29		89.13	289.13
708	64.51	364.51	81.65	181.65	91.03		90.21	290.21
706	66.5	366.5	80.19	180.19	91.37		90.81	290.81
704	68.28	368.28	78.38	178.38	91.38		91.17	291.17
702	69.84	369.84	76.68	176.68	91.04		91.41	291.41
700	71.2	371.2	75.46	175.46	90.29		91.6	291.6
698	72.4	372.4	74.83	174.83	89.09		91.74	291.74
696	73.45	373.45	74.57	174.57	87.55		91.8	291.8
694	74.31	374.31	74.5	174.5	86.04		91.83	291.83
692	74.85	374.85	74.69	174.69	85.02		91.87	291.87
690	74.71	374.71	75.46	175.46	84.86		91.88	291.88
688	73.55	373.55	76.96	176.96	85.59		91.86	291.86
686	71.63	371.63	78.99	178.99	86.85		91.83	291.83
684	69.91	369.91	81.05	181.05	88.18		91.86	291.86
682	69.4	369.4	82.71	182.71	89.21		91.91	291.91
680	70.34	370.34	83.81	183.81	89.85		91.96	291.96
678	72.12	372.12	84.43	184.43	90.15		92.02	292.02
676	73.93	373.93	84.74	184.74	90.23		92.11	292.11
674	75.34	375.34	84.89	184.89	90.19		92.2	292.2
672	76.44	376.44	84.94	184.94	90.07		92.31	292.31
670	77.37	377.37	84.9	184.9	89.86		92.45	292.45
668	78.1	378.1	84.72	184.72	89.55		92.62	292.62
666	78.34	378.34	84.44	184.44	89.2		92.73	292.73
664	77.82	377.82	84.1	184.1	88.85		92.7	292.7
662	76.39	376.39	83.74	183.74	88.49		92.63	292.63
660	74.18	374.18	83.39	183.39	88.09		92.62	292.62
658	71.77	371.77	83.03	183.03	87.6		92.64	292.64
656	70.03	370.03	82.66	182.66	87.03		92.66	292.66
654	69.34	369.34	82.26	182.26	86.45		92.66	292.66
652	69.28	369.28	81.88	181.88	85.98		92.7	292.7
650	69.3	369.3	81.58	181.58	85.76		92.73	292.73
648	69.4	369.4	81.46	181.46	85.87		92.75	292.75
646	69.91	369.91	81.51	181.51	86.26		92.77	292.77
644	70.76	370.76	81.69	181.69	86.82		92.79	292.79
642	71.27	371.27	81.95	181.95	87.43		92.78	292.78
640	70.9	370.9	82.26	182.26	88.01		92.73	292.73
638	69.96	369.96	82.65	182.65	88.54		92.69	292.69
636	69.4	369.4	83.12	183.12	89.05		92.67	292.67
634	69.95	369.95	83.65	183.65	89.53		92.63	292.63
632	71.44	371.44	84.12	184.12	89.93		92.57	292.57
630	73.11	373.11	84.39	184.39	90.22		92.47	292.47
628	74.33	374.33	84.43	184.43	90.39		92.38	292.38
626	74.84	374.84	84.26	184.26	90.43		92.27	292.27
624	74.67	374.67	83.94	183.94	90.37		92.14	292.14
622	73.86	373.86	83.5	183.5	90.16		92.02	292.02
620	72.54	372.54	83.02	183.02	89.79		91.91	291.91
618	70.93	370.93	82.64	182.64	89.35		91.81	291.81
616	69.38	369.38	82.51	182.51	89.03		91.69	291.69
614	68.01	368.01	82.71	182.71	89		91.59	291.59
612	66.67	366.67	83.19	183.19	89.26		91.52	291.52
610	65.06	365.06	83.8	183.8	89.64		91.49	291.49
608	63.11	363.11	84.33	184.33	89.96		91.48	291.48
606	61.29	361.29	84.68	184.68	90.17		91.52	291.52
604	60.39	360.39	84.81	184.81	90.26		91.62	291.62
602	60.97	360.97	84.73	184.73	90.23		91.75	291.75
600	62.8	362.8	84.43	184.43	90.08		91.89	291.89
598	64.97	364.97	83.89	183.89	89.8		92.03	292.03
596	66.49	366.49	83.1	183.1	89.41		92.19	292.19
594	67.12	367.12	82.14	182.14	88.95		92.37	292.37
592	67.42	367.42	81.14	181.14	88.46		92.55	292.55
590	68.29	368.29	80.3	180.3	87.99		92.73	292.73
588	70.08	370.08	79.78	179.78	87.56		92.93	292.93
586	72.29	372.29	79.71	179.71	87.2		93.11	293.11
584	73.84	373.84	80.05	180.05	86.92		93.26	293.26
582	73.95	373.95	80.66	180.66	86.76		93.41	293.41
580	72.49	372.49	81.34	181.34	86.73		93.57	293.57
578	69.97	369.97	81.97	181.97	86.81		93.72	293.72
576	67.23	367.23	82.45	182.45	86.96		93.86	293.86
574	65.2	365.2	82.75	182.75	87.15		93.99	293.99
572	64.55	364.55	82.86	182.86	87.35		94.11	294.11
570	65.37	365.37	82.87	182.87	87.57		94.21	294.21
568	67.17	367.17	82.89	182.89	87.79		94.28	294.28
566	69.2	369.2	83.01	183.01	87.99		94.35	294.35
564	70.72	370.72	83.22	183.22	88.17		94.45	294.45
562	71.16	371.16	83.49	183.49	88.35		94.56	294.56
560	70.28	370.28	83.76	183.76	88.51		94.64	294.64
558	68.54	368.54	84	184	88.66		94.7	294.7
556	67.06	367.06	84.19	184.19	88.76		94.75	294.75
554	66.84	366.84	84.3	184.3	88.78		94.77	294.77
552	68.07	368.07	84.27	184.27	88.69		94.74	294.74
550	70.14	370.14	84.07	184.07	88.47		94.68	294.68
548	72.34	372.34	83.72	183.72	88.15		94.61	294.61
546	74.34	374.34	83.28	183.28	87.78		94.52	294.52
544	76.02	376.02	82.77	182.77	87.36		94.39	294.39
542	77.22	377.22	82.2	182.2	86.88		94.24	294.24
540	77.71	377.71	81.65	181.65	86.37		94.14	294.14
538	77.26	377.26	81.19	181.19	85.91		94.08	294.08
536	75.69	375.69	80.9	180.9	85.55		94.04	294.04
534	73.12	373.12	80.76	180.76	85.31		93.99	293.99
532	70.15	370.15	80.74	180.74	85.17		93.89	293.89
530	67.69	367.69	80.81	180.81	85.09		93.75	293.75
528	66.45	366.45	80.93	180.93	85.05		93.68	293.68
526	66.6	366.6	81.08	181.08	84.99		93.85	293.85
524	67.8	367.8	81.2	181.2	84.89		94.26	294.26
522	69.55	369.55	81.26	181.26	84.73		94.71	294.71
520	71.41	371.41	81.25	181.25	84.53		94.99	294.99
518	73.02	373.02	81.18	181.18	84.35		95.06	295.06
516	74.16	374.16	81.08	181.08	84.28		95.02	295.02
514	74.73	374.73	80.92	180.92	84.3		94.86	294.86
512	74.78	374.78	80.63	180.63	84.36		94.6	294.6
510	74.53	374.53	80.18	180.18	84.4		94.38	294.38
508	74.39	374.39	79.65	179.65	84.42		94.44	294.44
506	74.73	374.73	79.19	179.19	84.45		94.84	294.84
504	75.63	375.63	78.84	178.84	84.51		95.41	295.41
502	76.79	376.79	78.5	178.5	84.63		95.94	295.94
500	77.84	377.84	78.09	178.09	84.77		96.31	296.31
498	78.55	378.55	77.64	177.64	84.9		96.5	296.5
496	78.84	378.84	77.23	177.23	85.02		96.5	296.5
494	78.6	378.6	76.89	176.89	85.12		96.39	296.39
492	77.72	377.72	76.69	176.69	85.24		96.26	296.26
490	76.13	376.13	76.73	176.73	85.33		96.19	296.19
488	73.79	373.79	77.07	177.07	85.39		96.22	296.22
486	70.77	370.77	77.62	177.62	85.4		96.3	296.3
484	67.33	367.33	78.23	178.23	85.42		96.36	296.36
482	63.91	363.91	78.81	178.81	85.47		96.28	296.28
480	60.93	360.93	79.28	179.28	85.54		96.05	296.05
478	58.57	358.57	79.55	179.55	85.59		95.77	295.77
476	57	357	79.6	179.6	85.6		95.6	295.6
474	56.48	356.48	79.49	179.49	85.59		95.66	295.66
472	57.18	357.18	79.33	179.33	85.58		95.97	295.97
470	58.84	358.84	79.18	179.18	85.6		96.4	296.4
468	60.89	360.89	79.07	179.07	85.65		96.79	296.79
466	62.79	362.79	78.99	178.99	85.71		96.99	296.99
464	64.17	364.17	78.96	178.96	85.82		97.02	297.02
462	64.97	364.97	78.96	178.96	85.98		97.03	297.03
460	65.36	365.36	78.97	178.97	86.18		97.12	297.12
458	65.64	365.64	79.04	179.04	86.39		97.22	297.22
456	65.93	365.93	79.21	179.21	86.56		97.23	297.23
454	66.08	366.08	79.5	179.5	86.69		97.2	297.2
452	65.92	365.92	79.91	179.91	86.81		97.19	297.19
450	65.73	365.73	80.42	180.42	86.92		97.16	297.16
Figure 1E
M1TFV: 1H NMR (500 MHz, CDCl3): 8.32 (2s, 1H), 7.92 (2s, 1H), 7.04-7.38 (m, 7H), 6.93-7.02 (m, 2H), 5.68 (d, J = 12.9 Hz, 1H), 4.25-4.13 (m, 2H), 3.80-4.15 (m, 4H), 3.34-3.65 (m, 2H), 2.86-2.94 (m, 2H), 1.82 (b, 3H), 1.51 (b, 2H), 1.21-1.35 (m, 37H), 1.15 (d, J = 6.2 Hz, 3H), 0.87 (t, J = 6.9 Hz, 3H). 13C NMR (125 MHz, CDCl3): δ 172.6, 155.6, 152.9, 150.2, 150.1, 149.9, 141.7, 135.9, 129.6, 129.5…

## Sheet: Figure 2
Figure 2A												Figure 2B
	NM1TFV											uM	NM1TFV				NM2TFV				TAF
	Day	Size (nm)			PDI			Zeta Potential (mV)				200	0.835565	0.866123	0.777066	0.863504	0.895809	0.887951	0.908033	0.89319	0.356228	0.309953	0.302969	0.322177
	0	212.6	219.9	212.9	0.349	0.412	0.361	-15.6	-17.1	-16.5		100	0.76397	0.799767	0.842549	0.756985	0.841676	0.825087	0.834692	0.823341	0.384168	0.367579	0.405122	0.429569
	6	223.3	224.3	228.4	0.558	0.505	0.49	-13.6	-13.5	-13.4		50	0.837311	0.822468	0.788417	0.858265	0.860885	0.838184	0.92986	0.928987	0.453143	0.398137	0.359721	0.434808
	8	220.5	247.5	228.4	0.451	0.461	0.444	-11.4	-9.95	-10.4		25	0.725553	0.832945	0.825087	0.857392	0.868743	0.908033	0.909779	0.853027	0.630384	0.566647	0.575378	0.592841
	14	246.8	253.8	240	0.403	0.461	0.496	-10.4	-11.1	-11.6		12.5	0.915017	0.846915	0.863504	0.873981	0.864377	0.886205	0.82596	0.928114	0.62078	0.676659	0.680151	0.712456
	30	245.9	251.7	234.8	0.366	0.406	0.43	-9.98	-10.9	-10.95		6.25	0.855646	0.787544	0.866997	0.847788	0.919383	0.784051	0.795402	0.801513	0.662689	0.654831	0.683644	0.717695
	52	230	273.3	244.3	0.383	0.356	0.354	-9.87	-10	-9.96		3.125	0.949069	0.785797	0.949942	0.952561	0.98254	1.11076	1.0713		0.680151	0.681898	0.748254
	85	240.6	236.8	244.6	0.389	0.41	0.42	-5.47	-9.03	-5.31		1.5625	0.887951	0.861758	0.868743		0.963912	1.10298	1.1298		0.733411	0.734284	0.749127
	105	248	244.7	243.8	0.442	0.439	0.466	-8.97	-8.14	-8.08
	NM2TFV
	Day	Size (nm)			PDI			Zeta Potential (mV)
	0	249.3	266.7	268.8	0.562	0.329	0.443	-24.4	-22.4	-21.4		Figure 2C
	6	287	209.8	240.1	0.664	0.58	0.691	-11.6	-11.9	-8.33
	8	303.5	270.8	282.7	0.727	0.722	0.53	-5.21	-5.33	-6.26		nM	M1TFV				M2TFV				NM1TFV				NM2TFV
	14	662.8	645.6		0.668	0.471		-5.01	-5.2	-5.5		5000	0.069	0.042	0.107	0.063	0.109	0.079	0.087	0.068	0.364	0.322	0.437	0.368	0.559	0.435	0.305	0.395
	30	752.4	778.9	782.6	0.622	0.598	0.604	-4.3	-3.99	-4.86		500	1.18	0.8	2.373	0.711	0.193	0.074	0.345	0.105	0.508	0.344	0.461	0.029	0.698	0.55	0.317	0.362
	52	993.8	920.8	1034	0.636	0.604	0.665	-2.65	-2.17	-2.68		50	10.793	9.389	15.273	9.576	5.19	8.444	10.014	13.232	0.404	0.293	0.402	0.031	0.472	0.293	0.251	0.711
	85	551.2	1160	665.7	0.553	0.911	0.907	-12	-8.7	-8.44		5	22.939	4.566	20.189	10.617	11.203	10.291	8.118	21.328	1.715	1.199	2.711	3.216	13.355	14.799	12.832	12.588
	105	996	1034.7	989.6	0.664	0.892	0.9	-8.09	-9.4	not recorded		0.5	23.553	6.74	16.993	9.609	8.161	9.38	10.627	29.921	26.541	1.761	24.126	20.836	11.933	16.609	17.167	processing error
	NTAF											0.05	19.017	5.47	12.158	10.741	20.147	8.847	17.324	34.222	29.774	23.86	processing error	12.596	7.497	19.41	20.604	processing error
	Day	Size (nm)			PDI			Zeta Potential (mV)				0.005	26.663	5.953	9.965	9.489	4.57	12.93	25.65	processing error	30.569	26.867	28.421	22.085	23.718	26.66	36.186	26.334
	0	267.6	315.4	283.8	0.346	0.332	0.348	6.47	6.84	6.33		0.0005	42.363	4.488	5.375	2.931	8.448	5.392	11.763	48.649	33.967	28.163	30.036	24.835	25.243	24.113	11.606	25.793
	0.125	277.3	295.8	286.2	0.381	0.357	0.324	not recorded				5e-05	44.264	8.411	11.973	processing error	13.739	9.752	35.142	27.238	23.834	34.251	35.954	27.859	16.874	23.747	32.016	26.401
	0.3	276.3	287.6	289	0.318	0.344	0.325	not recorded
	3	276.2	255.6	265.7	0.331	0.314	0.29	8.4	7.82	7.5
	4	257.6	254.8	259.9	0.235	0.281	0.281	not recorded
	5	275.1	260.9	263.4	0.277	0.278	0.266	15.2	13.6	15
	10	258.4	251.3	260.2	0.263	0.225	0.233	12	12.5	13
	13	272.5	255.2	268.8	0.316	0.258	0.282	12.3	12	11.1
	18	254.3	250.4	255.2	0.269	0.285	0.25	9.961	9.93	10.1
	30	241.3	236.9	243.6	0.237	0.25	0.288	8.39	9.01	9.25

## Sheet: Figure 3
Figure 3A
	10 uM, prodrug measurements
	Hours	NM1TFV			NM2TFV			TAF
	2	3.72806	4.21124	3.9007	1.39288	1.35619	1.6543	0.971261	2.03666	2.76166
	4	4.4683	6.80765	4.67463	1.86794	1.68102	1.8389	0.30978	0.30978	0.30978
	8	9.91558	7.34073	8.61103	2.06674	2.17023	1.87069	0.381268	0.381268	0.381268
	10 uM, TFV-DP measurements
	Hours	NM1TFV			NM2TFV			TAF
	2	1476	1035	2453	899.7	4480	sample missing	480461	460531	453012
	4	7107	3572	5228	20686	30745	25459	1030840	1070090	834773
	8	8545	7608	5017	69279	39927	62133	841699	823552	406230
Figure 3B
	100 uM, prodrug measurements
	Hours	NM1TFV			NM2TFV
	2	13.1427	15.2485	9.69972	8.84802	9.38121	8.6422
	4	25.6831	23.7184	sample missing	13.9713	14.6012	15.7185
	8	39.4884	45.4257	42.1529	19.8304	17.8226	20.6241
	100 uM, TFV-DP measurements
	Hours	NM1TFV			NM2TFV
	2	5231	3997	2972	13087	21626	N=2
	4	29220	16128	22077	147535	120442
	8	92162	147193	243247	251680	227165
Figure 3C
Untreated MDM							TAF							NM1TFV								NM2TFV

## Sheet: Figure 4
Figure 4A
	10 uM, prodrug measurements
	Days	NM1TFV			NM2TFV			TAF
	1	10.98	10.18	12.4	11.12	7.67	11.13	0	0	0
	5	3.99	3.81	4.3	3.34	3.24	3.002	0	0	0
	10	2.97	2.94	3.15	2.14	2.17	2.209	0	0	0
	15	0.287	0.288	0.219	0	0	0	0	0	0
	30	0.1257	0.122	0.135	0	0	0	0	0	0
	10 uM, TFV-DP measurements
	Days	NM1TFV			NM2TFV			TAF
	1	64287.9	112173	1257.4	409333	396956	241198	19315.5	77161.2	missing
	5	2159.95	34336.2	9815.8	60457.2	81058.2	10102.8	274226	23588.2	25164.6
	10	1010.8	2467.21	48651.8	13335.6	8931.9	94888.3	21868.9	104471	30832.5
	15	5070.34	6111.4	7407.03	40674.4	27897.5	102224	53.77	15132.3	13998.2
	30	16078.5	9537.15	5907.5	25989	55795.7	110388	2379.37	219.56	441.27
Figure 4B
	100 uM, prodrug measurements
	Days	NM1TFV			NM2TFV
	1	134.32	85.12	140.34	101.59	86.51	87.49
	5	98.49	89.95	72.54	19.89	29.547	21.67
	10	46.52	53.71	58.02	10.43	11.81	14.2
	15	12.747	15.37	14.89	2.93	3.34	3.55
	30	21.41	19.67	17.52	0.63	0.62	0.67
	100 uM, TFV-DP measurements
		NM1TFV			NM2TFV
	1	6126.11	8303.97	128437	335593	343350	365455
	5	4007.53	36215.6	29374	232689	276359	150274
	10	50688.3	39264.3	*	109408	9573.73	2190.96
	15	8136.02	14497.8	*	7535.86	1392.27	1124.7
	30	26767.1	55671.7	*	26193.9	64431.7	44808.9
Figure 4C	% of postive control
	Day	Positive			NM1TFV			NM2TFV			Negative
	1	100	100	100	3.16289	2.21402	5.37691	3.50449	1.49906	2.5812	1.58144	2.8466	0.158144
	5	100	100	100	4.13912	1.72463	9.39925	1.68689	4.72728	5.2473	1.12101	0.344927	0.344927
	10	100	100	100	1.85129	3.07044	1.08368	2.63511	4.3983	1.67675	1.55651	0.270697	0.0676743
	15	100	100	100	1.93261	5.2329	1.24876	5.85087	9.37078	5.26065	0.713578	0.148662	0.074331
	30	100	100	100	7.70625	7.4336	4.37352	6.31508	4.46419	3.88981	10.9347	2.80773	8.77288
Figure 4D	% of postive control
	Day	Positive						NM1TFV						NM2TFV						TAF						NTAF						Negative
	1	100	100	100	100	100	100	1.98562	1.46309	1.50041	1.88858	1.61238	1.37351	1.85872	1.64971	1.83632	1.5452	1.58252	1.61238	1.69449	1.96322	1.34365	1.66463	1.24661	0.880838	1.63478	1.82886	1.55266	7.00192	1.35112	1.58252	1.41083	1.45562	1.57506	1.72435	1.6721	1.17196
	5	100	100	100	100	100	100	1.94208	1.77592	1.82784	2.02517	1.86939	1.1424	1.76553	1.859	1.39165	1.70322	1.91093	1.84861	1.51628	1.94208	1.96285	1.82784	2.30558	0.446575	2.49251	2.87678	2.49251	2.41982	2.08748	1.63052	2.65868	1.87977	1.6409	2.21211	1.98363	1.91093
	10	100	100	100	100	100	100	2.20818	0.312025	0.600048	3.31227	4.44036	3.57629	2.5202	0.768061	0.480038	0.74406	0.960077	0.384031	13.8971	15.2412	16.845	11.6649	19.6336	17.0654	39.4592	14.4012	11.9842	19.3288	19.0335	2.71222	1.03208	0.720058	0.50404	3.14425	4.9444	0.816065
	15	100	100	100	100	100	100	1.42654	1.10717	0.723918	1.08588	1.23492	0.809084	1.66075	7.89922	11.3911	1.59688	processing error	processing error	10.4755	3.74734	7.53726	13.2434	32.8105	processing error	46.4372	18.8006	34.8758	20.5259	19.9929	processing error	4.59901	0.979418	3.36409	1.7885	0.851668	0.787793
	30	100	100	100	100	100	100	3.87152	3.88377	1.80099	2.27881	3.55298	3.63874	50.9546	44.9145	22.0897	31.7563	processing error	processing error	86.3496	48.9086	79.0354	54.8629	processing error	processing error	81.5102	88.9592	110.363	104.139	73.4976	processing error	2.97715	3.14867	2.16854	2.53609	3.29569	3.90828
Figure 4E																Figure 4F

## Sheet: Figure 5
Figure 5A
Whole blood prodrug concentrations (ng/ mL)
Day	NM1TFV male							NM2TFV male
1	101	144.2	167.8					63	74.6	47	274.9
14	532.7	240.8	464.4	330.9	339.2	410.7		189.9	179.2	8.7	177.8	143.6	149.5	170.4
28	1.8	1	1.1					7.7	1.6	0.4
42	8.8	5.3	6.5					2.9	4.2	0.5	0.4
56	2.7	5	1.1	3.2	2.6			0.3	0.5	0.6	2.5
Whole blood TFV concentrations (ng/ mL)
Day	NM1TFV male							NM2TFV male							NTAF male
1	1532.6	1162.7	3568	4040.9				3117.2	2025.2	2455	2134.5	10558.6			10643.5	4325.6	5074.4	6296.3
14	1149.5	1158	1478.4	2016.5	1301.2	1021.9		665.3	1015.9	301.1	892.8	1237.7	1449.4	1317.6	264	279.2	317.8	109
28	121.9	117.2	115.5	92.4				58.8	0	70.8					0	0	0	61.7
42		119.1	81.1	76				83.6	51.1	289.8	0				0	45.8
56	74.8	93.3	75.2	81.5	83.2			0	46	0	146.7				0	0	0	0
Figure 5B
Liver prodrug (ng/g)										Liver TFV (ng/g)
Day	NM1TFV (male)				NM2TFV (male)					Day	NM1TFV (male)				NM2TFV (male)				NTAF (male)
28	94.9	95.3	135.2	217.5	0.3	0.6	0.4	died		28	263.4	226	248.3	304.9	50.3	49.4	55.5	died	3.4	5.9	2.3	1.7
56	67.5	42.6	63.9	88.5	0.1	0.2	0	0		56	65.7	142.4	115.5	86.1	6.5	6	2.1		0.1	0	0	0.3
Figure 5C
Spleen prodrug (ng/g)										Spleen TFV (ng/g)
Day	NM1TFV (male)				NM2TFV (male)					Day	NM1TFV (male)				NM2TFV (male)				NTAF (male)
28	345.6	266	304.5	528.1	6	1.8	1.4	died		28	52.7	52.5	45.8	56.9	13.3	9.8	3.8		0.1	0	0	0
56	158.8	152.3	168	126.2	0.2	0.1	0.4	0.4		56	16.3	20.5	20.8	46.4	6.3	0	0	0	0	0	0	0
Figure 5D
Lymph Node prodrug (ng/g)										Lymph Node TFV (ng/g)
Day	NM1TFV (male)				NM2TFV (male)					Day	NM1TFV (male)				NM2TFV (male)				NTAF (male)
28	100.8	48.2	512	74	15.1	0.6	25	died		28	87.9	37.8	59.6	76.5	8.2	7.4	10.4		7.7	7.1	2.2	10.8
56	32.5	19.9	38.3	20.4	0.1	0	0	0		56	12.7	9.3	13.3	14.7	0	0	0	0	0	0	0	7.2
Figure 5E
Gut prodrug (ng/g)										Gut TFV (ng/g)
Day	NM1TFV (male)				NM2TFV (male)					Day	NM1TFV (male)				NM2TFV (male)				NTAF (male)
28	20.6	28.2	18.9	18.2	0.2	0.3	0.4	died		28	22.9	18.4	22	26.9	7.4	2.1	3.5		0.5	0.4	0.5	0.2
56	13.4	22.9	16.8	20.1	0	0	0	0		56	11.6	11	11	16.4	0.1	0.1	0.1	0.1	2.1	0.6	0.4
Figure 5F
Injection site prodrug (ng/g)										Injection site TFV (ng/g)
Day	NM1TFV				NM2TFV					Day	NM1TFV (male)				NM2TFV (male)				NTAF (male)
28	1877000	927000	1126000	1084000	9700	16100	10400	died		28	97019.7	40376.4	38643.3	27348.7	4875.2	4994.1	7090.3		145.9	471.6	93.2	263.6
56	71900	289000	307000	1066000	910	2740	826.2	508.8		56	11995.8	5087.7	14829.8	3619.3	133.6	534.8	99.7	7.8

## Sheet: Figure 6
Figure 6A
PBMC TFV-DP (fmol/ million cells)
Day	NM1TFV (male)					NM2TFV (male)						NTAF (male)
1	2138.11	1802.9	534.628	2180.94		846.468	688.651	708.157	710.572			20212.4	13229.7	9851.63	7848.42
14	616.502	461.612	3712.38	894.514	465.807	968.723	1059.46	969.474	327.59	246.902	1141.01	177.404	142.446	3178.38	271.97	379.138	122.653	2068.09	680.418
28	438.656	421.845	607.128	318.457		600.748	887.888	504.052				1202.14	199.08	138.772	143.431
42	670.646	236.146	255.043			163.019	708.157	197.863	167.621			222.576	683.503	233.1	151.639
56	115.987	123.632	195.993	189.516		153.375	170.748	551.123				402.531	282.365	121.062	415.364
Figure 6B
Lymphocyte TFV-DP (fmol/ million cells)
Day	NM1TFV male				NM2TFV male				NTAF male
28	152.584	237.1	101.198	134.177	203.559	286.245	228.154		81.2431	60.8421	20.0408	125.609
56	104.218	119.641	222.599	180.613	168.244	321.067	183.792		106.305	162.842	83.8607	121.537
Figure 6C
Splenocyte TFV-DP (fmol/ million cells)
Day	NM1TFV male				NM2TFV male				NTAF male
28	62.141	62.5496	153.59	386.865	20.5149	57.6378	35.3843		35.7806	74.3565	65.0485	108.472
56	32.1466	36.296	30.9236	85.4331	23.3568	118.607	100.723		72.2055	25.0685	30.431
Figure 6D
Parenchymal liver cell TFV-DP (fmol/ million cells)
Day	NM1TFV				NM2TFV				NTAF
28	lost samples				510.476	612.584	98.5051	182.815	26.1698	142.178	510.487	446.408
56	328.023	150.627	165.786	155.541	98.1192	55.1	54.2333		35.7225	65.9159	56.8312	95.8105
Figure 6E
Non-parenchymal liver cell TFV-DP (fmol/ million cells)
Day	NM1TFV male				NM2TFV male				NTAF male
28	6226.02	1362.71	3899.17	728.581	2207.86	991.081			92.7161	500.011	829.17	110.78
56	860.668	244.374	308.868	719.418	117.59	165.109			184.283	239.181	105.715	68.1336
Figure 6F
Rectal tissue TFV-DP (fmol/ g tissue)
Day	NM1TFV male				NM2TFV male				NTAF male
28	15484	40170.1	65907.5	24740.8	1035.24	4163.96	6564.09		618.126	2655.65	804.904	800.867
56	9103.84	6847.41	17286.3	11867.7	214.683	683.798	621.441	5085.58	566.209	140.885	486.59
Figure 6G
Vaginal tissue TFV-DP (fmol/ g tissue)
Day	NM2TFV				NTAF
28	932.619	1110.76	1195.95		3200.07	8500.04	585.329

## Sheet: Figure 7
Figure 7A
NM1TFV, Day 7, ii						NM1TFV, Day 7, iii							NM1TFV, Day 28, iii
Figure 7B
NM1TFV, Day 28							NM1TFV, Day 28							NM1TFV, Day 56							NM1TFV, Day 56

## Sheet: Supplementary Figure 1 to 3
Supp.Fig.1-3
Drug	Sr. No.	Total area of peaks	Area of drug peak	% drug peak area	Average %	Std dev	SEM
M1TFV	1	1335436	1324828	99.2057	98.3662	1.09188	0.630417
	2	1361139	1322099	97.1318
	3	1364707	1347801	98.7612
M2TFV	1	939642	912412	97.1021	94.9581	1.86777	1.07839
	2	977544	919759	94.0888
	3	950840	890780	93.6835
TAF	1	1590002	1590002	100	100	0	0
	2	1581396	1581396	100
	3	1591703	1591703	100
		Drug	Average %	Std dev	SEM
		M1TFV	98.3662	1.09188	0.630417
		M2TFV	94.9581	1.86777	1.07839
		TAF	100	0	0
M1TFV									M2TFV								TAF
Blank- M1/M2 method									Blank- M1/M2 method								Blank-TAF method

## Sheet: Supplementary Figure 4 
Supp. Fig. 4		TAF

## Sheet: Supplementary Figure 5
Supp. Fig. 5		M1TFV

[truncated: 7 more sheets: Supplementary Figure 6, Supplementary Figure 7, Supplementary Figure 9, Supplementary Figure 10, Supplementary Figure 11, Supplementary Figure 12, Supplementary Figure 13]
